# Supplementary material for: Profiling of Small Nucleolar RNAs by Next Generation Sequencing: Potential New Players for Breast Cancer Prognosis
Source: PLoS One. 2016 Sep 15;11(9):e0162622. doi: 10.1371/journal.pone.0162622 (PMC5025248; doi:10.1371/journal.pone.0162622)
Supplement: S1 Table — The sequenced and aligned data files (.bam files) were analyzed using PGS. The raw files were normalized using RPKM method which was adjusted for batch effects using ANOVA model. snoRNAs were further filtered for read counts: only snoRNAs with ≥ 10 read counts in at least 90% of the samples were retained for further analysis. Raw and normalized counts (for all the snoRNAs and for the filtered snoRNAs) obtained from the CC approach are summarized in S1A–S1C Tables and those obtained from the CO approach are summarized in S1D–S1F Tables. (XLSX) [file pone.0162622.s004.xlsx]

## Sheet: raw cts_all snornas_CC method
S1a Table. Raw counts of all snoRNAs from cases and controls
Sample ID	Number of Alignments	Tissue	Batch	Subtype	SCARNA16.3-201	SNORA70.28-201	SNORA59A-201	snoU13.236-201	SCARNA21.2-201	snoU13.350-201	SCARNA18.5-201	SCARNA1-201	SNORA73B-201	SNORD99-201	SNORD103A-201	SNORD103B-201	SNORD85-201	SNORA62.2-201	SNORA63.8-201	SNORA63.12-201	SNORA55-201	SNORD55-201	SNORD46-201	SNORD38A-201	SNORD38B-201	snoU13.411-201	SNORA58.1-201	SNORA31.13-201	SNORD45C-201	SNORD45A-201	SNORD45B-201	SNORA2.1-201	SNORD81.1-201	U3.2-201	SNORD21-201	SNORA66-201	SNORA51.9-201	SCARNA16.4-201	SNORA42.4-201	U3.39-201	SNORA40.4-201	snoU13.114-201	SNORA40.19-201	SNORA44.1-201	U3.70-201	SNORA58.2-201	SNORA42-201	SCARNA4-201	SNORD64.1-201
MT1253	619609	Normal	Batch III	Normal	0	0	1	0	0	0	1	3	30	407	164	178	101	0	1	0	1	77	273	295	83	0	0	0	142	134	93	0	20	0	18	3	0	0	0	0	0	0	0	0	0	1	7	42	0
MT1261	425905	Normal	Batch III	Normal	0	0	1	0	0	1	0	3	13	481	145	147	68	0	0	0	3	28	318	243	65	0	0	0	167	173	117	0	19	0	17	6	0	0	1	0	0	0	0	0	0	2	5	29	0
MT1273	252908	Normal	Batch III	Normal	0	0	1	0	0	0	0	0	3	239	138	111	56	0	0	0	0	29	90	185	25	0	0	0	54	74	65	0	11	0	10	0	0	0	0	0	0	0	0	0	0	0	2	4	0
MT1299	313675	Normal	Batch III	Normal	0	0	1	0	0	0	0	1	2	546	189	202	99	0	0	0	0	35	223	319	42	0	0	0	92	110	39	0	15	0	10	1	0	0	0	0	0	0	0	0	0	1	6	8	0
MT1345	276940	Normal	Batch III	Normal	0	0	3	0	0	1	0	1	5	276	90	82	44	0	0	0	0	14	114	156	25	0	0	0	44	30	67	0	13	0	7	1	0	0	0	0	0	0	0	0	0	0	2	9	0
MT1451	259072	Normal	Batch III	Normal	0	0	0	1	0	0	0	2	8	427	127	124	43	0	0	0	2	45	168	191	36	0	0	0	85	102	99	0	16	1	7	2	0	1	1	0	0	0	0	0	0	0	6	12	0
MT1491	548496	Normal	Batch III	Normal	0	0	0	0	0	0	0	3	6	283	96	93	164	0	0	0	0	50	165	301	80	0	0	0	169	183	40	0	3	0	18	1	0	0	0	0	0	0	0	0	0	4	7	17	0
MT1537	259316	Normal	Batch III	Normal	0	0	1	0	0	0	0	2	4	210	52	50	29	0	0	0	0	26	111	155	24	0	0	0	58	69	42	0	5	0	6	1	0	0	0	0	0	0	0	0	0	0	4	11	0
MT4974_V04	462015	Normal	Batch III	Normal	0	0	1	0	0	0	0	1	13	1227	189	203	127	0	0	0	0	45	180	432	41	0	0	0	162	160	24	0	11	0	17	1	0	0	0	0	0	0	0	0	0	0	8	16	0
MT5048_V02	585240	Normal	Batch III	Normal	0	0	0	0	0	0	0	1	4	321	94	81	125	0	1	0	1	64	105	282	48	0	0	0	89	91	35	0	3	0	6	3	0	0	0	0	0	0	0	0	0	0	4	17	0
MT5049_V02	252440	Normal	Batch III	Normal	0	0	1	0	0	1	0	0	5	342	108	104	20	0	0	0	1	27	170	99	33	0	0	0	55	52	30	0	9	0	4	2	0	0	0	0	0	0	0	0	0	0	2	11	0
BM01-13	341385	Tumor	Batch IV	Luminal A	0	0	1	0	0	0	0	3	12	11	3	4	48	0	1	0	1	18	27	24	45	0	0	1	90	112	17	0	0	3	15	13	0	0	0	0	0	0	0	0	0	11	4	40	0
BM01-15	550011	Tumor	Batch II	Luminal A	0	0	0	0	0	0	0	1	16	337	10	11	112	0	3	0	1	25	28	868	164	0	0	0	115	154	23	0	2	0	24	11	0	0	0	0	0	0	0	1	0	2	4	37	0
BM01-27	1019169	Tumor	Batch III	TNBC	1	0	3	0	0	0	0	12	62	82	28	36	82	1	21	1	9	44	60	141	125	0	1	0	117	153	51	0	11	0	50	52	0	0	0	0	0	0	0	0	0	18	8	113	0
BM01-29	482609	Tumor	Batch IV	Luminal A	0	0	0	0	0	0	0	3	10	36	12	12	112	0	3	0	1	33	59	79	97	0	0	0	81	107	57	0	1	2	81	12	0	0	0	0	0	0	0	0	0	10	3	58	0
BM01-34	250446	Tumor	Batch IV	Luminal A	0	0	0	0	0	0	0	2	8	31	3	12	43	0	2	0	1	18	7	30	38	0	0	0	36	55	8	0	1	1	25	14	0	0	0	0	0	0	0	0	0	15	1	37	0
BM01-5	860026	Tumor	Batch II	Luminal A	0	0	0	0	0	0	0	1	22	282	16	23	62	0	9	0	2	36	42	514	91	0	0	1	82	109	0	0	1	1	24	21	0	0	1	2	0	0	0	0	0	6	8	74	0
C1010	814596	Tumor	Batch IV	TNBC	0	0	1	0	0	0	0	2	19	78	18	22	222	0	7	0	6	43	45	84	141	0	0	0	162	234	61	0	1	1	69	14	0	0	0	0	0	0	1	0	0	17	33	63	0
C108	537362	Tumor	Batch II	Luminal A	0	0	1	0	0	0	0	3	11	53	4	3	36	0	12	0	3	8	21	104	31	0	0	0	79	102	18	0	0	0	2	8	0	0	0	1	0	0	0	0	0	4	0	16	0
C131	1784783	Tumor	Batch III	TNBC	0	0	3	0	0	1	0	13	64	195	95	116	323	0	40	0	15	84	136	395	277	0	0	3	344	323	115	0	14	3	56	40	0	0	1	5	0	0	0	0	0	30	15	211	0
C135	842422	Tumor	Batch III	Luminal A	0	0	0	0	0	1	0	7	35	55	14	15	80	0	13	0	6	45	48	155	88	0	0	0	159	161	17	0	1	6	22	23	0	0	1	1	0	0	0	0	0	13	14	110	0
C139	574605	Tumor	Batch III	Luminal A	0	0	0	0	0	0	0	14	43	42	20	21	70	0	11	0	2	52	37	159	101	0	0	1	54	82	7	0	3	2	32	22	0	0	1	0	0	0	0	0	0	9	7	82	0
C140	453939	Tumor	Batch III	Luminal A	1	0	0	0	0	0	0	1	8	22	12	8	28	0	8	0	5	28	35	75	58	0	0	0	40	81	18	0	2	0	23	18	0	0	1	1	0	0	0	1	0	15	3	79	0
C152	484214	Tumor	Batch III	Luminal A	0	0	0	0	0	0	0	2	14	28	14	11	47	0	2	0	0	41	21	115	90	0	0	0	26	48	2	0	1	0	8	14	0	0	0	1	0	0	0	0	0	8	3	50	0
C165	709188	Tumor	Batch III	Luminal A	0	0	1	0	0	0	0	4	37	92	25	41	114	0	16	0	7	77	75	251	176	0	0	1	277	266	88	0	8	0	54	21	0	0	0	1	0	0	0	1	0	12	6	112	0
C166	714849	Tumor	Batch II	Luminal A	1	0	2	0	0	0	0	7	50	52	16	13	138	0	29	0	6	51	46	275	132	0	1	0	118	155	38	0	2	2	51	27	0	0	0	0	0	0	0	1	0	23	8	213	0
C18	792755	Tumor	Batch III	Luminal A	0	0	1	0	0	0	0	5	28	45	8	20	60	0	9	0	3	50	36	152	93	0	0	0	68	122	17	0	2	2	26	20	0	0	0	1	0	0	0	0	0	15	4	108	0
C197	1257834	Tumor	Batch IV	Luminal B HER2+	1	0	2	0	0	0	0	12	42	67	37	35	165	0	27	0	5	115	130	215	246	0	0	2	281	396	1	0	5	3	102	131	1	1	0	4	0	0	1	1	0	40	13	188	0
C201	1541780	Tumor	Batch III	TNBC	1	0	0	0	0	0	0	8	31	78	54	40	143	0	45	0	9	141	181	389	341	0	1	6	327	436	121	0	21	5	133	76	0	0	0	2	1	0	1	0	0	44	10	270	0
C203	616605	Tumor	Batch IV	Luminal A	0	0	0	0	0	0	0	1	4	49	12	4	72	0	0	0	0	10	24	32	48	0	0	0	71	88	31	1	0	0	16	3	0	0	0	0	0	0	0	0	0	2	13	10	0
C204	508917	Tumor	Batch III	Luminal A	0	0	2	0	0	0	0	3	14	16	5	6	27	0	3	0	1	23	7	68	29	0	0	0	27	27	4	0	2	0	9	13	0	0	0	0	0	0	0	0	0	15	0	23	0
C22	496338	Tumor	Batch II	Luminal A	0	0	0	0	0	0	0	7	22	247	11	3	65	0	16	0	1	15	24	338	90	2	2	0	48	78	16	0	5	1	5	10	0	0	0	0	0	0	0	0	0	26	6	76	0
C225	1260473	Tumor	Batch IV	Luminal A	0	0	1	0	0	0	0	9	55	75	52	56	202	0	21	0	5	76	100	134	185	0	0	4	235	284	96	0	2	1	128	34	0	0	0	0	0	0	0	0	0	22	25	145	0
C23	922050	Tumor	Batch III	Luminal A	1	0	0	0	0	0	0	5	54	110	49	52	126	0	23	0	5	107	75	353	172	0	0	0	158	236	75	0	3	2	61	58	0	0	0	2	0	0	1	1	0	38	11	171	0
C234	778158	Tumor	Batch III	Luminal A	1	0	0	0	0	0	0	9	29	37	19	28	82	0	13	0	1	62	36	208	109	0	0	2	104	125	43	0	9	2	31	16	0	0	0	2	0	0	0	0	0	15	5	80	0
C249	769457	Tumor	Batch II	Luminal A	0	0	0	0	0	0	1	6	28	64	8	12	71	0	5	0	6	25	22	222	64	0	0	0	54	59	13	0	0	1	15	18	0	0	0	1	0	0	0	0	0	9	4	46	0
C250	511146	Tumor	Batch III	Luminal A	0	0	0	0	0	0	0	3	19	65	29	24	96	0	7	0	2	31	32	150	77	0	0	0	42	58	0	0	5	0	13	21	0	0	0	0	0	0	0	0	0	11	5	57	0
C257	1103360	Tumor	Batch III	Luminal A	0	0	0	0	0	0	0	3	15	68	42	63	135	0	7	0	9	45	28	208	121	0	1	0	71	104	15	0	5	0	21	18	0	0	2	0	0	0	0	0	0	29	15	106	0
C258	1366470	Tumor	Batch I	TNBC	0	0	1	0	0	0	0	8	18	2399	39	44	159	0	6	0	2	67	57	3185	364	0	1	1	267	369	73	0	2	6	8	24	0	0	0	0	0	0	0	0	0	8	5	71	0
C268	1510039	Tumor	Batch I	TNBC	0	0	0	0	0	0	0	7	54	4365	43	60	187	0	13	0	9	60	61	3860	489	0	1	1	139	230	41	0	2	1	22	30	0	0	0	0	0	0	0	0	0	18	23	112	0
C280	1112356	Tumor	Batch IV	Luminal B HER2+	1	0	0	0	0	0	0	4	37	56	19	11	173	0	22	0	6	92	64	117	173	0	0	5	150	237	69	0	3	5	122	65	0	0	0	0	0	0	0	0	0	45	18	122	0
C287	1502573	Tumor	Batch I	TNBC	0	0	1	0	0	0	1	10	63	1850	57	52	99	0	16	0	3	106	76	5358	592	0	1	1	159	273	19	0	1	0	35	55	0	0	0	0	0	0	0	1	0	36	11	108	0
C288	1361596	Tumor	Batch I	TNBC	0	0	0	0	0	0	0	0	23	3784	63	70	144	0	10	0	1	99	71	3003	345	0	0	1	170	341	57	0	2	1	36	25	0	0	0	1	0	0	0	0	0	5	3	40	0
C304	1122444	Tumor	Batch I	TNBC	0	0	0	0	0	0	0	7	30	1963	41	24	126	0	5	0	2	37	34	2686	308	0	0	1	95	190	33	0	1	0	16	24	0	0	0	0	0	0	0	0	0	5	7	31	0
C306	713804	Tumor	Batch II	Luminal B	0	0	0	0	0	1	0	8	40	39	14	14	72	0	12	0	3	38	45	339	159	0	0	1	198	257	19	0	0	0	23	34	0	0	0	1	0	0	0	0	0	16	4	73	0
C336	725691	Tumor	Batch II	Luminal A	0	0	1	0	0	0	0	1	45	38	6	9	67	0	14	0	2	44	39	221	80	0	0	0	154	168	15	0	1	0	13	13	0	0	0	0	0	0	0	0	0	5	1	69	0
C340	1155195	Tumor	Batch III	Luminal A	0	0	0	0	1	0	0	18	102	160	82	68	160	0	30	0	8	219	160	612	383	0	0	1	292	318	99	0	11	3	83	45	1	0	2	0	0	0	0	0	0	40	27	275	0
C342	656324	Tumor	Batch III	Luminal A	1	0	0	0	0	0	0	1	34	35	5	17	70	0	10	0	6	43	30	140	78	0	0	1	61	67	20	0	6	1	32	10	0	0	0	0	0	0	0	1	0	7	8	101	0
C363	1697635	Tumor	Batch III	TNBC	0	1	3	0	0	1	0	21	142	223	87	65	179	0	39	0	7	112	218	484	390	0	4	0	1029	1431	48	0	22	31	157	45	0	0	0	3	0	0	0	2	0	94	18	486	0
C389	595167	Tumor	Batch III	Luminal A	0	0	0	0	0	0	0	1	15	58	19	14	65	0	3	0	3	27	21	113	60	0	0	0	50	58	0	0	4	0	16	7	0	0	0	0	0	0	0	0	0	4	3	44	0
C440	603298	Tumor	Batch III	Luminal A	0	0	0	0	0	0	0	4	18	34	14	4	54	0	15	0	1	33	30	110	93	0	1	1	30	69	2	0	2	3	22	23	0	0	0	2	0	0	0	0	0	23	4	76	0
C451	1009442	Tumor	Batch III	TNBC	0	0	0	0	0	1	0	4	30	57	10	15	54	0	12	0	15	77	76	176	169	0	0	1	247	298	62	0	8	2	36	28	0	0	0	0	0	0	0	0	0	24	5	118	0
C49	609487	Tumor	Batch II	Luminal A	0	0	0	0	0	0	0	3	34	134	8	5	30	0	8	0	3	38	20	312	64	0	0	0	82	128	14	0	0	0	14	19	0	0	0	0	0	0	0	0	0	12	1	44	0
C494	544838	Tumor	Batch III	Luminal A	0	0	0	1	0	0	0	8	29	31	8	16	51	0	15	0	4	45	30	155	98	0	0	0	70	100	9	0	4	1	21	17	0	0	0	0	0	0	0	0	0	7	4	101	0
C521	1148483	Tumor	Batch IV	Luminal A	0	0	2	0	0	1	0	7	32	100	67	67	204	0	25	0	2	87	128	180	315	0	1	1	274	410	113	1	7	1	124	58	0	0	0	3	0	0	0	1	0	27	28	219	0
C56	906116	Tumor	Batch III	Luminal A	0	0	2	0	0	0	0	7	62	39	34	37	119	0	22	0	4	79	70	191	170	0	1	5	148	204	62	0	17	2	36	36	0	0	0	1	0	0	0	2	0	36	11	246	0
C586	1188179	Tumor	Batch III	TNBC	1	0	1	0	0	1	0	25	107	103	42	38	236	0	85	0	5	126	184	433	284	0	2	0	576	601	51	0	18	8	98	126	0	0	1	5	0	0	0	0	0	52	22	473	0
C60	1098323	Tumor	Batch IV	Luminal A	1	0	1	1	0	0	0	5	34	54	62	66	387	0	11	0	4	106	72	157	329	0	0	2	334	418	115	0	3	3	133	72	0	0	1	0	0	0	0	0	0	30	31	132	0
C704	285737	Tumor	Batch III	Luminal A	1	0	0	0	0	0	0	3	11	10	4	4	21	0	3	0	0	12	11	37	17	0	0	1	29	46	6	0	2	0	12	7	0	0	0	0	0	0	0	1	0	10	0	29	0
C75	1416619	Tumor	Batch I	TNBC	0	0	1	0	0	0	0	10	40	1385	28	32	106	0	6	0	6	71	48	4236	605	0	0	2	97	223	17	0	4	2	24	32	0	0	0	1	0	0	0	0	0	24	9	88	0
C81	882129	Tumor	Batch III	Luminal A	0	0	0	0	0	0	0	3	21	36	26	26	47	0	18	0	4	51	41	194	115	0	1	0	159	203	36	0	5	3	48	22	0	1	0	0	0	1	0	0	0	17	2	113	0
CT74	278408	Tumor	Batch IV	TNBC	0	0	2	0	0	0	0	1	1	30	6	8	85	0	1	0	2	8	23	27	35	0	0	0	94	116	0	0	1	0	24	4	0	0	0	0	0	0	0	0	0	2	9	25	0
GT07	1222576	Tumor	Batch III	Luminal A	0	0	1	0	0	0	0	7	50	85	49	39	136	0	13	0	4	111	102	753	259	0	0	0	196	218	42	0	9	1	34	49	0	1	0	1	0	0	0	0	0	40	7	96	0
GT141	444669	Tumor	Batch IV	TNBC	0	0	0	0	0	0	0	5	10	51	16	14	135	0	5	0	2	26	57	32	82	0	0	1	206	261	65	0	0	0	58	11	0	0	0	0	0	0	0	0	0	9	7	33	0
GT226	570663	Tumor	Batch IV	Luminal B HER2+	0	0	2	0	0	0	0	1	9	53	14	15	125	0	2	0	0	24	57	23	79	0	0	2	176	195	33	0	0	0	70	29	0	0	0	0	0	0	0	0	0	16	9	41	0
GT74	736228	Tumor	Batch II	Luminal A	1	0	0	0	0	0	0	7	14	112	9	10	53	0	10	0	0	42	27	667	115	0	0	1	323	328	73	0	1	0	32	29	0	0	0	1	0	0	0	0	0	24	5	112	0
GT91	747892	Tumor	Batch IV	TNBC	0	0	1	0	0	0	0	4	13	39	15	14	100	0	9	0	0	29	27	54	78	0	0	0	49	95	29	0	0	1	26	15	0	0	0	2	0	0	0	0	0	32	16	80	0
GT93	567925	Tumor	Batch IV	Luminal B HER2+	0	0	2	0	0	0	0	5	21	52	18	11	110	0	18	0	3	72	93	122	143	0	0	0	302	353	86	0	3	1	96	34	0	0	0	3	0	0	0	0	0	30	11	99	0
MT1023	386016	Tumor	Batch IV	TNBC	0	0	1	0	0	0	0	2	4	28	6	5	38	0	0	0	1	24	43	75	51	0	0	0	58	79	6	0	0	1	42	12	0	0	0	1	0	0	0	0	0	7	21	54	0
MT1029	479812	Tumor	Batch IV	TNBC	0	0	0	0	0	0	0	4	15	68	42	35	151	0	5	0	7	28	68	85	92	0	1	0	136	179	71	0	0	0	26	17	0	0	0	0	0	0	0	0	0	9	34	57	0
MT111	253110	Tumor	Batch IV	TNBC	0	0	0	0	0	0	0	2	6	23	14	17	93	0	1	0	2	12	42	49	49	0	0	0	92	122	25	0	1	0	29	6	0	0	0	0	0	0	0	0	0	0	15	24	0
MT1118	838067	Tumor	Batch III	TNBC	0	0	3	0	0	0	0	9	41	118	27	30	81	0	18	0	2	71	55	228	150	0	0	0	113	135	34	0	8	0	53	33	0	0	0	2	0	0	0	1	0	12	3	74	0
MT1213	505524	Tumor	Batch IV	Luminal A	1	0	3	0	0	0	0	6	9	32	7	12	84	0	6	0	1	14	61	66	67	0	0	0	78	95	25	0	0	1	26	17	0	0	1	0	0	0	0	0	0	21	25	104	0
MT1230	377142	Tumor	Batch IV	Luminal B HER2+	0	0	0	0	0	0	0	3	7	33	13	25	76	0	2	0	3	11	35	43	57	0	0	0	61	93	27	0	2	0	43	8	0	0	0	0	0	0	0	0	0	3	15	36	0
MT1266	1077693	Tumor	Batch III	TNBC	0	0	0	0	0	0	0	5	29	78	26	35	72	0	20	0	6	46	40	126	113	0	1	1	115	132	29	0	7	0	62	39	0	1	0	0	0	0	0	0	0	10	10	101	0
MT1275	1056656	Tumor	Batch IV	Luminal A	1	0	1	0	0	0	0	7	19	58	65	63	409	0	7	0	7	48	105	223	233	0	0	0	256	348	78	0	3	1	73	42	0	0	0	0	0	0	0	1	0	28	55	127	0
MT1310	823832	Tumor	Batch IV	Luminal B HER2+	1	0	2	0	0	0	0	6	22	39	19	12	102	0	6	0	2	28	39	71	77	0	0	0	161	204	25	0	1	2	25	22	0	0	0	2	0	0	0	0	0	31	35	121	0
MT1315	1080177	Tumor	Batch IV	Luminal B HER2+	0	0	2	0	0	1	0	3	8	55	80	77	390	0	6	0	1	23	193	218	184	0	0	0	475	560	240	0	9	1	37	20	0	0	1	0	0	0	0	0	0	15	24	89	0
MT1337	1492840	Tumor	Batch III	TNBC	1	0	1	0	0	0	0	19	62	92	120	123	433	0	38	0	5	207	183	559	441	0	0	1	445	566	160	0	21	0	127	80	0	0	0	2	0	0	0	0	0	17	8	143	1
MT1386	652815	Tumor	Batch III	TNBC	0	0	0	1	0	0	0	2	19	55	21	27	69	0	14	0	1	27	41	112	64	0	0	0	76	84	0	0	2	1	26	27	0	0	0	0	1	0	0	0	0	7	1	40	0
MT1525	2171095	Tumor	Batch IV	TNBC	4	0	5	0	0	1	0	4	57	108	49	36	106	0	2	0	4	147	309	1095	402	0	0	0	1663	2265	487	0	4	2	148	40	0	1	1	0	0	0	0	0	0	55	61	235	0
MT1584	1239139	Tumor	Batch IV	TNBC	0	0	0	0	0	0	0	4	12	76	35	33	414	0	17	0	3	43	157	127	202	0	0	0	438	504	213	0	6	0	67	24	0	0	0	2	0	0	0	0	0	21	21	116	0
MT1643	839938	Tumor	Batch IV	Luminal A	1	0	2	0	0	0	0	2	17	82	38	37	166	0	2	0	3	20	67	158	112	0	0	0	434	546	114	0	1	1	67	9	0	0	0	0	0	0	0	0	0	10	32	76	0
MT174	633367	Tumor	Batch III	Luminal A	0	0	0	0	0	0	0	5	9	38	13	8	46	0	5	0	1	23	21	107	63	0	1	0	39	54	8	0	4	0	20	19	0	0	0	1	0	0	0	0	1	10	10	80	0
MT1794	578834	Tumor	Batch IV	TNBC	0	0	0	0	0	0	0	3	22	98	19	24	115	0	3	0	5	25	67	102	76	0	0	0	317	397	50	0	3	0	58	16	0	0	0	1	0	0	0	0	0	12	17	65	0
MT1847	707617	Tumor	Batch IV	Luminal A	0	0	1	0	0	0	0	1	11	52	9	13	125	0	4	0	1	29	66	70	86	0	0	0	153	207	45	0	0	0	39	13	0	0	0	0	0	0	0	0	0	6	14	33	0
MT196	1001708	Tumor	Batch II	Luminal A	0	0	0	0	0	0	0	4	6	145	9	5	49	0	11	0	0	4	14	107	26	0	1	0	49	48	6	0	1	0	10	4	0	0	0	0	0	0	0	0	0	14	5	105	0
MT219	353645	Tumor	Batch IV	Luminal A	0	0	0	0	0	0	0	1	9	26	14	13	77	0	3	0	1	19	57	65	51	0	0	1	73	84	20	0	1	0	40	5	0	0	0	0	0	0	0	0	0	8	14	48	0
MT237	609808	Tumor	Batch III	Luminal A	0	0	0	0	0	2	0	4	7	30	25	26	43	0	7	0	3	18	36	146	90	0	0	1	141	141	34	0	2	0	21	12	0	0	0	2	0	0	0	1	0	8	1	50	0
MT2385	1253990	Tumor	Batch IV	Luminal A	0	0	2	0	0	0	0	6	22	43	7	15	175	0	7	0	2	41	57	66	134	0	0	2	181	202	44	0	4	1	36	20	0	0	0	2	0	0	0	0	0	13	15	58	0
MT265	616061	Tumor	Batch II	Luminal A	0	1	0	0	0	0	0	1	29	127	1	10	54	0	10	0	0	25	41	294	75	0	1	2	95	123	10	0	0	2	18	13	0	0	0	1	0	0	0	0	0	11	5	75	0
MT269	790772	Tumor	Batch IV	Luminal A	1	0	1	0	0	0	0	8	15	43	24	30	107	0	17	0	1	46	96	208	115	0	0	0	124	152	72	0	1	3	109	31	0	0	0	2	0	0	0	0	0	33	62	244	0
MT290	596098	Tumor	Batch II	Luminal A	0	0	0	0	0	0	0	1	16	165	4	7	56	0	3	0	0	21	18	125	35	0	0	1	44	53	4	0	0	1	9	5	0	0	0	0	0	0	0	0	0	5	6	47	0
MT350	611804	Tumor	Batch IV	Luminal B HER2+	0	0	0	0	0	0	0	4	20	41	24	19	164	0	4	0	1	43	74	78	149	0	1	0	140	157	51	0	1	2	59	16	0	0	0	1	0	0	0	0	0	10	19	53	0
MT359	649049	Tumor	Batch IV	Luminal A	0	0	2	0	0	0	0	3	10	34	54	40	194	0	3	0	1	19	77	79	97	0	1	0	137	193	95	0	3	0	52	14	0	0	0	0	0	0	0	0	0	10	23	73	0
MT450	608570	Tumor	Batch IV	TNBC	0	0	0	0	0	0	0	1	22	32	18	18	132	0	2	0	6	28	47	69	88	0	0	1	135	187	62	0	1	0	44	12	0	0	0	0	0	0	0	0	0	8	16	48	0
MT469	146835	Tumor	Batch IV	Luminal A	0	0	0	0	0	0	0	0	0	24	9	14	19	0	2	0	0	5	6	20	38	0	0	0	64	87	9	0	0	0	6	3	0	0	0	0	0	0	0	0	0	4	8	19	0
MT518	595605	Tumor	Batch IV	Luminal A	0	0	0	0	0	0	0	1	7	32	26	23	174	0	12	0	3	28	41	128	154	0	1	1	62	104	48	0	4	0	81	15	0	0	0	1	0	0	1	0	0	24	41	109	0
MT53	763780	Tumor	Batch II	Luminal A	0	0	0	0	0	0	0	3	16	186	21	14	177	0	6	0	3	29	28	414	114	0	1	0	99	116	0	0	2	0	28	12	0	0	0	0	0	0	0	0	0	4	3	48	0
MT578	898449	Tumor	Batch IV	TNBC	0	0	2	0	0	0	0	4	10	93	45	51	276	0	7	0	4	31	106	140	157	0	1	0	274	389	0	0	0	1	75	21	0	0	1	0	0	0	0	0	0	14	14	58	0
MT658	512015	Tumor	Batch IV	Luminal A	0	0	2	0	0	0	0	0	15	74	36	39	258	0	1	0	5	27	95	106	93	0	0	1	134	224	84	0	0	1	77	7	0	0	1	2	0	0	0	0	0	8	36	79	0
MT689	278091	Tumor	Batch IV	Luminal A	1	0	1	0	0	0	0	1	15	31	11	10	56	0	8	0	2	23	40	49	50	0	0	0	135	160	13	0	2	0	13	13	0	0	0	0	0	0	0	0	0	7	13	52	0
MT75	719519	Tumor	Batch II	Luminal B	0	0	0	0	0	0	0	0	19	36	9	5	77	0	7	0	2	15	22	102	56	0	0	0	78	52	11	0	0	1	8	1	0	0	0	0	0	0	0	0	0	7	0	57	0
MT750	414845	Tumor	Batch IV	Luminal A	0	0	1	0	0	0	0	1	9	43	24	25	141	0	3	0	5	14	99	66	72	0	0	0	238	233	29	0	2	0	21	7	0	0	0	0	0	0	0	0	0	14	28	37	0
MT77	1142600	Tumor	Batch II	Luminal A	0	0	0	0	0	0	0	2	23	38	9	9	62	0	9	0	3	39	23	166	73	0	0	0	119	125	17	0	1	1	13	21	0	0	1	0	0	0	0	0	0	22	9	94	0
MT79	399700	Tumor	Batch IV	Luminal A	0	0	0	0	0	0	0	6	17	80	25	18	104	0	5	0	5	37	57	144	140	0	0	0	103	145	68	0	1	0	51	5	0	0	0	0	0	0	0	0	0	13	29	50	0
MT813	358157	Tumor	Batch IV	Luminal A	0	0	0	0	0	0	0	3	5	27	12	10	93	0	2	0	0	5	40	116	85	0	0	0	68	90	30	0	2	0	48	8	0	0	0	0	0	0	0	0	0	1	17	62	0
MT895	482470	Tumor	Batch IV	Luminal A	0	0	1	0	0	0	0	5	21	51	18	22	112	0	7	0	2	39	90	122	119	0	0	0	149	187	43	0	0	0	49	29	0	0	0	0	0	0	1	0	0	12	24	91	0
MT979	322166	Tumor	Batch IV	Luminal B HER2+	0	0	0	0	0	0	0	2	10	24	5	6	40	0	5	0	1	13	13	34	40	0	0	0	47	50	12	0	3	0	18	3	0	0	0	0	0	0	1	0	0	21	22	92	0
MT990	259240	Tumor	Batch IV	Luminal A	1	0	1	0	0	0	0	1	3	18	9	10	43	0	2	0	0	9	34	33	46	0	0	0	69	94	21	0	1	1	25	6	0	1	0	0	0	0	0	0	0	3	8	50	0
[truncated: 723 more columns]

## Sheet: norm cts_all snornas_CC method
S1b Table. Batch effects corrected normalized counts of all snoRNAs from cases and controls
Sample ID	Number of Alignments	Tissue	Batch	Subtype	SCARNA16.3-201	SNORA70.28-201	SNORA59A-201	snoU13.236-201	SCARNA21.2-201	snoU13.350-201	SCARNA18.5-201	SCARNA1-201	SNORA73B-201	SNORD99-201	SNORD103A-201	SNORD103B-201	SNORD85-201	SNORA62.2-201	SNORA63.8-201	SNORA63.12-201	SNORA55-201	SNORD55-201	SNORD46-201	SNORD38A-201	SNORD38B-201	snoU13.411-201	SNORA58.1-201	SNORA31.13-201	SNORD45C-201	SNORD45A-201	SNORD45B-201	SNORA2.1-201	SNORD81.1-201	U3.2-201	SNORD21-201	SNORA66-201	SNORA51.9-201	SCARNA16.4-201	SNORA42.4-201	U3.39-201	SNORA40.4-201	snoU13.114-201	SNORA40.19-201	SNORA44.1-201	U3.70-201	SNORA58.2-201	SNORA42-201	SCARNA4-201	SNORD64.1-201
MT1253	619609	Normal	Batch III	Normal	0	0	10.6179	0	0	0	19.2133	29.1672	237.341	8876.57	3077.71	3340.44	2232.96	0	12.511	0	11.955	1553.4	4236.54	6801.52	1999.33	0	0	0	2900.97	2574.59	2084.65	0	419.2	0	305.796	36.4042	0	0	0	0	0	0	0	0	0	11.8671	82.4631	525.463	0
MT1261	425905	Normal	Batch III	Normal	0	0	15.447	0	0	22.3613	0	42.4327	149.624	15261.6	3958.74	4013.34	2187.12	0	0	0	52.1765	821.779	7179.28	8150.71	2277.85	0	0	0	4963.37	4835.64	3815.4	0	579.362	0	420.158	105.922	0	0	17.522	0	0	0	0	0	0	34.5285	85.6913	527.832	0
MT1273	252908	Normal	Batch III	Normal	0	0	26.0132	0	0	0	0	0	58.1472	12770.4	6344.8	5103.43	3033.21	0	0	0	0	1433.33	3421.74	10449.9	1475.38	0	0	0	2702.74	3483.29	3569.59	0	564.858	0	416.211	0	0	0	0	0	0	0	0	0	0	0	57.7227	122.605	0
MT1299	313675	Normal	Batch III	Normal	0	0	20.9738	0	0	0	0	19.2049	31.255	23522.4	7006.21	7488.12	4323.47	0	0	0	0	1394.76	6835.84	14528.2	1998.46	0	0	0	3712.62	4174.78	1726.84	0	621.042	0	335.58	23.97	0	0	0	0	0	0	0	0	0	23.4413	139.621	197.706	0
MT1345	276940	Normal	Batch III	Normal	0	0	71.2676	0	0	34.3894	0	21.7524	88.5022	13467.6	3778.84	3442.94	2176.43	0	0	0	0	631.906	3958.09	8047.13	1347.35	0	0	0	2011.13	1289.6	3360.13	0	609.631	0	266.066	27.1496	0	0	0	0	0	0	0	0	0	0	52.7137	251.923	0
MT1451	259072	Normal	Batch III	Normal	0	0	0	37.1147	0	0	0	46.5052	151.37	22272.8	5700.13	5565.48	2273.66	0	0	0	57.1842	2171.21	6235.27	10532.1	2073.99	0	0	0	4153.09	4687.06	5307.4	0	802.064	18.0371	284.416	58.0441	0	20.6413	28.8055	0	0	0	0	0	0	0	169.048	359.063	0
MT1491	548496	Normal	Batch III	Normal	0	0	0	0	0	0	0	32.9488	53.6226	6972.38	2035.16	1971.56	4095.88	0	0	0	0	1139.48	2892.53	7839.62	2176.92	0	0	0	3900.19	3971.9	1012.87	0	71.0325	0	345.442	13.708	0	0	0	0	0	0	0	0	0	53.6226	93.1545	240.262	0
MT1537	259316	Normal	Batch III	Normal	0	0	25.3704	0	0	0	0	46.4614	75.6137	10943.6	2331.72	2242.03	1531.95	0	0	0	0	1253.3	4115.86	8538.95	1381.36	0	0	0	2831.21	3167.67	2249.51	0	250.409	0	243.556	28.9947	0	0	0	0	0	0	0	0	0	0	112.593	328.832	0
MT4974_V04	462015	Normal	Batch III	Normal	0	0	14.2397	0	0	0	0	13.0387	137.929	35888.6	4756.72	5109.07	3765.52	0	0	0	0	1217.49	3746.13	13357.6	1324.5	0	0	0	4438.46	4122.73	721.477	0	309.205	0	387.319	16.2739	0	0	0	0	0	0	0	0	0	0	126.39	268.457	0
MT5048_V02	585240	Normal	Batch III	Normal	0	0	0	0	0	0	0	10.2934	33.5039	7412.07	1867.65	1609.36	2925.86	0	13.2457	0	12.657	1366.96	1725.13	6883.62	1224.14	0	0	0	1924.99	1851.09	830.618	0	66.5728	0	107.918	38.5421	0	0	0	0	0	0	0	0	0	0	49.8891	225.178	0
MT5049_V02	252440	Normal	Batch III	Normal	0	0	26.0614	0	0	37.727	0	0	97.0916	18307.8	4974.7	4790.45	1085.3	0	0	0	29.3432	1336.95	6475.26	5602.46	1951.11	0	0	0	2757.89	2452.26	1650.56	0	463.013	0	166.793	59.569	0	0	0	0	0	0	0	0	0	0	57.8297	337.788	0
BM01-13	341385	Tumor	Batch IV	Luminal A	0	0	19.2713	0	0	0	0	52.9381	172.308	435.428	102.183	136.244	1926.08	0	22.7073	0	21.6981	659.08	760.477	1004.31	1967.4	0	0	21.6981	3337.11	3905.66	691.627	0	0	41.0642	462.512	286.317	0	0	0	0	0	0	0	0	0	236.924	85.5254	908.293	0
BM01-15	550011	Tumor	Batch II	Luminal A	0	0	0	0	0	0	0	10.9527	142.6	8279.93	211.412	232.553	2789.48	0	42.2825	0	13.4677	568.17	489.501	22545	4450.39	0	0	0	2646.67	3333.27	580.796	0	47.2246	0	459.321	150.373	0	0	0	0	0	0	0	16.8347	0	26.7374	53.0845	521.484	0
BM01-27	1019169	Tumor	Batch III	TNBC	5.33256	0	19.3656	0	0	0	0	70.9295	298.205	1087.27	319.458	410.731	1102.16	6.45521	159.729	12.1135	65.4128	539.655	566.072	1976.4	1830.58	0	7.21464	0	1453.16	1787.17	695.011	0	140.17	0	516.417	383.624	0	0	0	0	0	0	0	0	0	129.864	57.2959	859.493	0
BM01-29	482609	Tumor	Batch IV	Luminal A	0	0	0	0	0	0	0	37.4471	101.572	1008.03	289.126	289.126	3179.07	0	48.1877	0	15.3487	854.729	1175.5	2338.48	2999.86	0	0	0	2124.53	2639.42	1640.39	0	26.91	19.3651	1766.71	186.954	0	0	0	0	0	0	0	0	0	152.358	45.3738	931.629	0
BM01-34	250446	Tumor	Batch IV	Luminal A	0	0	0	0	0	0	0	48.1069	156.583	1672.69	139.286	557.146	2351.97	0	61.9051	0	29.5769	898.397	268.751	1711.23	2264.62	0	0	0	1819.54	2614.38	443.653	0	51.8555	18.6583	1050.76	420.303	0	0	0	0	0	0	0	0	0	440.391	29.1451	1145.24	0
BM01-5	860026	Tumor	Batch II	Luminal A	0	0	0	0	0	0	0	7.00455	125.395	4431.04	216.327	310.97	987.546	0	81.1225	0	17.226	523.24	469.574	8537.95	1579.27	0	0	8.613	1206.91	1508.81	0	0	15.1007	5.43344	293.749	183.593	0	0	8.67728	10.8163	0	0	0	0	0	51.298	67.8981	667.007	0
C1010	814596	Tumor	Batch IV	TNBC	0	0	8.07633	0	0	0	0	14.7904	114.336	1293.96	256.94	314.038	3733.26	0	66.6141	0	54.5601	659.836	531.174	1473.12	2583.46	0	0	0	2517.36	3419.75	1040.05	0	15.9429	5.73646	891.627	129.221	0	0	0	0	0	0	10.1455	0	0	153.45	295.7	599.527	0
C108	537362	Tumor	Batch II	Luminal A	0	0	12.243	0	0	0	0	33.6315	100.345	1332.84	86.5555	64.9166	917.725	0	173.111	0	41.3543	186.094	375.767	2764.83	861.033	0	0	0	1860.94	2259.72	465.236	0	0	0	39.1777	111.936	0	0	0	8.65555	0	0	0	0	0	54.7336	0	230.815	0
C131	1784783	Tumor	Batch III	TNBC	0	0	11.0584	0	0	5.33612	0	43.8783	175.778	1476.45	618.927	755.743	2479.1	0	173.734	0	62.2547	588.307	732.69	3161.65	2316.43	0	0	12.4509	2439.75	2154.46	894.911	0	101.871	7.85456	330.277	168.509	0	0	4.18128	13.0301	0	0	0	0	0	123.594	61.3459	916.447	0
C135	842422	Tumor	Batch III	Luminal A	0	0	0	0	0	11.3053	0	50.0565	203.661	882.27	193.241	207.044	1300.88	0	119.626	0	52.7579	667.718	547.871	2628.48	1559.12	0	0	0	2389.13	2275.19	280.277	0	15.4163	33.2819	274.897	205.28	0	0	8.85861	5.52118	0	0	0	0	0	113.468	121.305	1012.22	0
C139	574605	Tumor	Batch III	Luminal A	0	0	0	0	0	0	0	146.774	366.833	987.753	404.727	424.963	1668.81	0	148.4	0	25.7826	1131.21	619.154	3953.03	2623.48	0	0	12.8913	1189.59	1698.89	169.198	0	67.8049	16.2647	586.215	287.873	0	0	12.9875	0	0	0	0	0	0	115.169	88.9218	1106.25	0
C140	453939	Tumor	Batch III	Luminal A	11.9725	0	0	0	0	0	0	13.2707	86.3898	654.928	307.387	204.925	844.963	0	136.616	0	81.5903	771.029	741.374	2360.29	1907.02	0	0	0	1115.41	2124.26	550.735	0	57.2192	0	533.343	298.142	0	0	16.4398	10.2462	0	0	0	20.3976	0	242.971	48.2395	1349.09	0
C152	484214	Tumor	Batch III	Luminal A	0	0	0	0	0	0	0	24.882	141.73	781.428	336.196	264.154	1329.65	0	32.0186	0	0	1058.42	417.012	3392.83	2774.15	0	0	0	679.687	1180.12	57.3667	0	26.8208	0	173.912	217.39	0	0	0	9.60559	0	0	0	0	0	121.483	45.2234	800.466	0
C165	709188	Tumor	Batch III	Luminal A	0	0	9.27673	0	0	0	0	33.9774	255.747	1753.05	409.902	672.24	2202.02	0	174.892	0	73.1144	1357.19	1016.87	5056.08	3704.05	0	0	10.4449	4944.15	4465.2	1723.41	0	146.5	0	801.51	222.642	0	0	0	6.55843	0	0	0	13.0561	0	124.417	61.7546	1224.24	0
C166	714849	Tumor	Batch II	Luminal A	7.6027	0	18.4065	0	0	0	0	58.9896	342.867	983.009	260.26	211.461	2644.49	0	314.481	0	62.1732	891.797	618.743	5495.67	2756.04	0	10.286	0	2089.49	2581.3	738.307	0	36.335	13.0738	750.987	283.987	0	0	0	0	0	0	0	12.9527	0	236.578	81.6874	2309.81	0
C18	792755	Tumor	Batch III	Luminal A	0	0	8.29884	0	0	0	0	37.9947	173.137	767.082	117.342	293.354	1036.79	0	88.0063	0	28.0316	788.39	436.647	2739.09	1750.93	0	0	0	1085.78	1832.07	297.836	0	32.7643	11.789	345.232	189.688	0	0	0	5.86709	0	0	0	0	0	139.128	36.8299	1056.08	0
C197	1257834	Tumor	Batch IV	Luminal B HER2+	4.32075	0	10.4608	0	0	0	0	57.4711	163.68	719.813	342.042	323.554	1796.96	0	166.399	0	29.4451	1142.84	993.772	2441.84	2919.02	0	0	11.778	2827.85	3747.94	11.0419	0	51.6245	11.1451	853.598	783.062	6.41143	4.25143	0	14.791	0	0	6.57039	7.36127	0	233.829	75.4396	1158.63	0
C201	1541780	Tumor	Batch III	TNBC	3.52501	0	0	0	0	0	0	31.2579	98.5619	683.66	407.261	301.675	1270.55	0	226.256	0	43.2401	1143.16	1128.82	3604.37	3301.09	0	4.76912	28.8267	2684.72	3366.55	1090.01	0	176.891	15.1542	908.041	370.629	0	0	0	6.0335	5.3164	0	5.36034	0	0	209.841	47.3431	1357.54	0
C203	616605	Tumor	Batch IV	Luminal A	0	0	0	0	0	0	0	9.76978	31.7997	1073.88	226.295	75.4318	1599.57	0	0	0	0	202.723	374.258	741.387	1161.88	0	0	0	1457.55	1699.01	698.268	11.8378	0	0	273.143	36.5816	0	0	0	0	0	0	0	0	0	23.8498	153.892	125.72	0
C204	508917	Tumor	Batch III	Luminal A	0	0	25.8547	0	0	0	0	35.5113	134.85	424.856	114.242	137.09	726.765	0	45.6967	0	14.5552	564.925	132.257	1908.82	850.504	0	0	0	671.568	631.593	109.164	0	51.0378	0	186.154	192.063	0	0	0	0	0	0	0	0	0	216.723	0	350.341	0
C22	496338	Tumor	Batch II	Luminal A	0	0	0	0	0	0	0	84.9596	217.278	6724.93	257.701	70.2822	1793.96	0	249.892	0	14.9241	377.767	464.944	9728.39	2706.39	35.9778	29.6288	0	1224.16	1870.84	447.724	0	130.828	9.41475	106.04	151.485	0	0	0	0	0	0	0	0	0	385.174	88.2375	1186.99	0
C225	1260473	Tumor	Batch IV	Luminal A	0	0	5.21943	0	0	0	0	43.0131	213.894	804.074	479.702	516.602	2195.31	0	129.15	0	29.3834	753.685	762.839	1518.7	2190.6	0	0	23.5068	2359.97	2682.29	1057.8	0	20.6066	3.70726	1068.94	202.812	0	0	0	0	0	0	0	0	0	128.337	144.772	891.753	0
C23	922050	Tumor	Batch III	Luminal A	5.89424	0	0	0	0	0	0	32.6669	287.084	1612.15	617.935	655.768	1871.95	0	193.368	0	40.1681	1450.57	782.12	5469.18	2784.19	0	0	0	2169.08	3047.04	1129.73	0	42.2548	10.1359	696.389	472.957	0	0	0	10.0887	0	0	8.96314	10.042	0	303.033	87.0798	1437.65	0
C234	778158	Tumor	Batch III	Luminal A	6.98416	0	0	0	0	0	0	69.6733	182.684	642.543	283.914	418.4	1443.52	0	129.505	0	9.51916	995.942	444.837	3818.54	2090.66	0	0	19.0383	1691.76	1912.33	767.482	0	150.205	12.0101	419.344	154.597	0	0	0	11.9543	0	0	0	0	0	141.737	46.901	796.953	0
C249	769457	Tumor	Batch II	Luminal A	0	0	0	0	0	0	15.4716	46.9741	178.379	1123.99	120.895	181.342	1264.01	0	50.3728	0	57.7608	406.131	274.919	4121.65	1241.43	0	0	0	888.346	912.827	234.653	0	0	6.07298	205.203	175.888	0	0	0	6.04473	0	0	0	0	0	86.0041	37.945	463.43	0
C250	511146	Tumor	Batch III	Luminal A	0	0	0	0	0	0	0	35.3564	182.213	1718.45	659.712	545.969	2572.78	0	106.161	0	28.9835	758.1	601.966	4192.26	2248.39	0	0	0	1040.11	1350.84	0	0	127.038	0	267.716	308.903	0	0	0	0	0	0	0	0	0	158.237	71.401	864.451	0
C257	1103360	Tumor	Batch III	Luminal A	0	0	0	0	0	0	0	16.3793	66.6414	832.837	442.623	663.934	1676.08	0	49.1803	0	60.4215	509.806	244.01	2693.07	1636.79	0	6.66414	0	814.543	1122.11	188.817	0	58.8521	0	200.345	122.66	0	0	13.5272	0	0	0	0	0	0	193.26	99.2324	744.73	0
C258	1366470	Tumor	Batch I	TNBC	0	0	4.81456	0	0	0	0	35.2681	64.5717	23724.6	331.869	374.416	1593.95	0	34.0378	0	10.8417	612.893	401.09	33297.5	3975.82	0	5.38098	5.42083	2473.34	3214.75	741.977	0	19.0081	20.5181	61.6263	132.056	0	0	0	0	0	0	0	0	0	43.0478	26.7085	402.781	0
C268	1510039	Tumor	Batch I	TNBC	0	0	0	0	0	0	0	27.9256	175.297	39062.9	331.117	462.024	1696.41	0	66.7368	0	44.149	496.676	388.426	36517.5	4833.32	0	4.86937	4.90544	1165.2	1813.26	377.106	0	17.2009	3.09455	153.36	149.376	0	0	0	0	0	0	0	0	0	87.6487	111.178	574.963	0
C280	1112356	Tumor	Batch IV	Luminal B HER2+	4.88583	0	0	0	0	0	0	21.6625	163.053	680.319	198.615	114.987	2130.49	0	153.317	0	39.9552	1033.84	553.226	1502.6	2321.28	0	0	33.296	1706.95	2536.44	861.535	0	35.0257	21.0045	1154.5	439.357	0	0	0	0	0	0	0	0	0	297.461	118.116	850.21	0
C287	1502573	Tumor	Batch I	TNBC	0	0	4.37845	0	0	0	7.92292	40.0919	205.53	16638.1	441.104	402.41	902.561	0	82.5457	0	14.7894	881.821	486.345	50941.2	5880.46	0	4.89357	4.92982	1339.47	2162.96	175.625	0	8.64318	0	245.193	275.217	0	0	0	0	0	0	0	6.16227	0	176.168	53.4363	557.184	0
C288	1361596	Tumor	Batch I	TNBC	0	0	0	0	0	0	0	0	82.8036	37555.3	538.014	597.794	1448.74	0	56.9327	0	5.44024	908.86	501.391	31507.1	3781.78	0	0	5.44024	1580.42	2981.45	581.426	0	19.0762	3.43193	278.311	138.051	0	0	0	3.41596	0	0	0	0	0	27.0012	16.0825	227.731	0
C304	1122444	Tumor	Batch I	TNBC	0	0	0	0	0	0	0	37.5686	131.017	23633.3	424.738	248.627	1537.74	0	34.5315	0	13.1987	412.047	291.26	34185.6	4095.54	0	0	6.59936	1071.35	2015.16	408.335	0	11.5703	0	150.049	160.766	0	0	0	0	0	0	0	0	0	32.7542	45.5211	214.095	0
C306	713804	Tumor	Batch II	Luminal B	0	0	0	0	0	13.3423	0	67.5154	274.695	738.336	228.061	228.061	1381.75	0	130.32	0	31.1321	665.449	606.178	6784.58	3324.63	0	0	10.3774	3511.23	4286.22	369.694	0	0	0	339.176	358.136	0	0	0	6.51602	0	0	0	0	0	164.817	40.9035	792.783	0
C336	725691	Tumor	Batch II	Luminal A	0	0	9.06577	0	0	0	0	8.30119	303.97	707.62	96.1393	144.209	1264.74	0	149.55	0	20.4148	757.898	516.749	4350.53	1645.37	0	0	0	2686.22	2755.99	287.083	0	17.8961	0	188.568	134.691	0	0	0	0	0	0	0	0	0	50.6617	10.0584	737.068	0
C340	1155195	Tumor	Batch III	Luminal A	0	0	0	0	6.18325	0	0	93.8662	432.827	1871.69	825.392	684.471	1897.33	0	201.315	0	51.2981	2369.73	1331.78	7568.3	4948.44	0	0	6.41226	3199.64	3277.12	1190.28	0	123.665	12.1353	756.309	292.891	6.98109	0	12.9202	0	0	0	0	0	0	254.604	170.603	1845.39	0
C342	656324	Tumor	Batch III	Luminal A	8.28064	0	0	0	0	0	0	9.17854	253.94	720.639	88.5836	301.184	1461.02	0	118.111	0	67.7172	818.955	439.511	3047.28	1773.79	0	0	11.2862	1176.48	1215.28	423.233	0	118.725	7.1198	513.225	114.559	0	0	0	0	0	0	0	14.1078	0	78.4225	88.9715	1192.93	0
C363	1697635	Tumor	Batch III	TNBC	0	4.75044	11.6261	0	0	5.61005	0	74.519	410.028	1775.12	595.904	445.216	1444.39	0	178.086	0	30.5436	824.677	1234.75	4072.89	3428.83	0	17.3251	0	7672.63	10035	392.703	0	168.301	85.3304	973.491	199.304	0	0	0	8.21937	0	0	0	10.9084	0	407.141	77.3941	2219.23	0
C389	595167	Tumor	Batch III	Luminal A	0	0	0	0	0	0	0	10.1217	123.544	1316.91	371.207	273.521	1496.07	0	39.0744	0	37.3378	567.068	339.271	2712.32	1504.66	0	0	0	1063.42	1160.14	0	0	87.2831	0	282.981	88.4316	0	0	0	0	0	0	0	0	0	49.4177	36.7927	573.092	0
C440	603298	Tumor	Batch III	Luminal A	0	0	0	0	0	0	0	39.9411	146.255	761.58	269.835	77.0956	1226.14	0	192.739	0	12.2782	683.742	478.141	2604.73	2300.79	0	12.1879	12.2782	629.451	1361.56	46.0432	0	43.0534	23.2368	383.855	286.645	0	0	0	15.4191	0	0	0	0	0	280.322	48.3958	976.544	0
C451	1009442	Tumor	Batch III	TNBC	0	0	0	0	0	9.43473	0	23.871	145.683	763.065	115.191	172.787	732.807	0	92.1531	0	110.072	953.497	723.934	2490.77	2498.79	0	0	7.33812	3097.34	3514.44	853.057	0	102.924	9.25838	375.403	208.557	0	0	0	0	0	0	0	0	0	174.82	36.155	906.173	0
C49	609487	Tumor	Batch II	Luminal A	0	0	0	0	0	0	0	29.6516	273.454	2971.04	152.626	95.3909	674.27	0	101.75	0	36.4605	779.344	315.524	7312.94	1567.26	0	0	0	1703.03	2500.15	319.03	0	0	0	241.791	234.389	0	0	0	0	0	0	0	0	0	144.77	11.9761	559.627	0
C494	544838	Tumor	Batch III	Luminal A	0	0	0	17.6482	0	0	0	88.4534	260.916	768.887	170.736	341.471	1282.27	0	213.42	0	54.3825	1032.42	529.445	4064.12	2684.63	0	0	0	1626.31	2185.01	229.426	0	95.3459	8.57667	405.722	234.601	0	0	0	0	0	0	0	0	0	94.4695	53.5886	1437.02	0
C521	1148483	Tumor	Batch IV	Luminal A	0	0	11.4568	0	0	8.29251	0	36.7168	136.583	1176.64	678.347	678.347	2433.23	0	168.743	0	12.8995	946.901	1071.65	2238.98	4093.65	0	6.40231	6.44973	3019.94	4249.91	1366.54	6.35558	79.1558	4.06876	1136.51	379.71	0	0	0	12.1495	0	0	0	8.06217	0	172.862	177.956	1478.19	0
C56	906116	Tumor	Batch III	Luminal A	0	0	14.5212	0	0	0	0	46.5378	335.411	581.633	436.311	474.81	1799.04	0	188.213	0	32.6996	1089.82	742.815	3011.28	2800.21	0	8.11479	40.8745	2067.53	2680.2	950.332	0	243.654	10.3141	418.211	298.722	0	0	0	5.13308	0	0	0	20.4373	0	292.132	88.6111	2104.56	0
C586	1188179	Tumor	Batch III	TNBC	4.57404	0	5.537	0	0	8.01547	0	126.751	441.44	1171.45	411.026	371.88	2720.87	0	554.558	0	31.1713	1325.56	1489.03	5206.05	3567.48	0	12.3768	0	6136.4	6021.62	596.15	0	196.743	31.4626	868.202	797.328	0	0	6.28078	19.5727	0	0	0	0	0	321.797	135.151	3085.95	0
C60	1098323	Tumor	Batch IV	Luminal A	4.94826	0	5.98999	8.75461	0	0	0	27.4241	151.746	664.404	656.392	698.74	4826.79	0	77.6377	0	26.9772	1206.38	630.332	2042.07	4470.86	0	0	13.4886	3849.37	4530.72	1454.24	0	35.4732	12.7637	1274.67	492.891	0	0	6.79462	0	0	0	0	0	0	200.841	206.021	931.653	0
C704	285737	Tumor	Batch III	Luminal A	19.0202	0	0	0	0	0	0	63.248	188.71	472.935	162.778	162.778	1006.77	0	81.3889	0	0	524.958	370.163	1849.85	887.989	0	0	25.9239	1284.71	1916.51	291.643	0	90.9019	0	442.07	184.196	0	0	0	0	0	0	0	32.4048	0	257.332	0	786.759	0
C75	1416619	Tumor	Batch I	TNBC	0	0	4.64412	0	0	0	0	42.5245	138.413	13211.9	229.83	262.663	1025.01	0	32.8328	0	31.3736	626.492	325.803	42717.4	6374.23	0	0	10.4579	866.745	1874.01	166.672	0	36.6704	6.59725	178.334	169.842	0	0	0	3.28328	0	0	0	0	0	124.572	46.3734	481.548	0
C81	882129	Tumor	Batch III	Luminal A	0	0	0	0	0	0	0	20.4871	116.696	551.491	342.723	342.723	729.866	0	158.18	0	33.5888	722.683	446.908	3141.75	1945.77	0	8.33545	0	2281.59	2739.58	566.811	0	73.6118	15.8919	572.777	187.516	0	6.06214	0	0	0	10.9002	0	0	0	141.703	16.5492	993.017	0
CT74	278408	Tumor	Batch IV	TNBC	0	0	47.2612	0	0	0	0	21.6377	17.6071	1456.16	250.594	334.126	4182.29	0	27.8438	0	53.2126	359.185	794.352	1385.43	1876.34	0	0	0	4273.85	4960.17	0	0	46.6474	0	907.415	108.026	0	0	0	0	0	0	0	0	0	52.8213	235.961	696.095	0
GT07	1222576	Tumor	Batch III	Luminal A	0	0	5.38122	0	0	0	0	34.4917	200.477	939.531	466.038	370.929	1523.84	0	82.4286	0	24.2354	1134.9	802.215	8798.75	3161.91	0	0	0	2029.33	2122.76	477.135	0	95.604	3.82217	292.738	301.348	0	4.37404	0	3.8044	0	0	0	0	0	240.572	41.7928	608.703	0
GT141	444669	Tumor	Batch IV	TNBC	0	0	0	0	0	0	0	67.7369	110.238	1549.89	418.393	366.094	4158.86	0	87.1653	0	33.3165	730.881	1232.55	1028.05	2752.34	0	0	16.6583	5864.13	6987.54	2030.22	0	0	0	1372.99	185.996	0	0	0	0	0	0	0	0	0	148.822	114.905	575.291	0
GT226	570663	Tumor	Batch IV	Luminal B HER2+	0	0	23.0572	0	0	0	0	10.5563	77.3095	1255.06	285.266	305.642	3000.6	0	27.1682	0	0	525.704	960.421	575.771	2066.2	0	0	25.9607	3903.96	4067.95	803.159	0	0	0	1291.2	382.091	0	0	0	0	0	0	0	0	0	206.159	115.118	556.948	0
GT74	736228	Tumor	Batch II	Luminal A	7.38193	0	0	0	0	0	0	57.2767	93.2149	2055.77	142.145	157.939	986.145	0	105.293	0	0	713.094	352.629	12942.4	2331.37	0	0	10.0613	5553.45	5303.74	1377.14	0	17.6399	0	457.524	296.165	0	0	0	6.31756	0	0	0	0	0	239.696	49.5721	1179.28	0
GT91	747892	Tumor	Batch IV	TNBC	0	0	8.79665	0	0	0	0	32.2191	85.2068	704.683	233.214	217.666	1831.63	0	93.2855	0	0	484.696	347.13	1031.47	1556.61	0	0	0	829.335	1512.19	538.551	0	0	6.24809	365.941	150.8	0	0	0	12.4381	0	0	0	0	0	314.61	156.157	829.204	0
GT93	567925	Tumor	Batch IV	Luminal B HER2+	0	0	23.1684	0	0	0	0	53.036	181.258	1237.32	368.539	225.218	2653.25	0	245.692	0	39.1288	1584.72	1574.56	3068.82	3758.12	0	0	0	6731.14	7399.54	2103.17	0	68.6024	8.22802	1779.33	450.128	0	0	0	24.5692	0	0	0	0	0	388.411	141.378	1351.31	0
MT1023	386016	Tumor	Batch IV	TNBC	0	0	17.0432	0	0	0	0	31.2116	50.7954	980.214	180.737	150.614	1348.51	0	0	0	19.1894	777.17	1071.1	2775.61	1971.92	0	0	0	1901.93	2436.37	215.881	0	0	12.1054	1145.3	233.735	0	0	0	12.0491	0	0	0	0	0	133.338	397.094	1084.42	0
MT1029	479812	Tumor	Batch IV	TNBC	0	0	0	0	0	0	0	50.2205	153.246	1915.16	1017.84	848.2	4311.05	0	80.781	0	108.067	729.452	1362.71	2530.75	2861.82	0	15.3246	0	3587.9	4441.22	2055.2	0	0	0	570.399	266.395	0	0	0	0	0	0	0	0	0	137.922	517.234	920.903	0
MT111	253110	Tumor	Batch IV	TNBC	0	0	0	0	0	0	0	47.6006	116.202	1227.97	643.162	780.982	5033.28	0	30.6268	0	58.5311	592.628	1595.54	2765.6	2889.43	0	0	0	4600.99	5738.14	1371.82	0	51.3098	0	1206.05	178.234	0	0	0	0	0	0	0	0	0	0	432.575	735.042	0
MT1118	838067	Tumor	Batch III	TNBC	0	0	23.5504	0	0	0	0	64.6928	239.814	1902.71	374.616	416.24	1323.99	0	166.496	0	17.6774	1058.98	631.031	3886.49	2671.39	0	0	0	1706.76	1917.68	563.466	0	123.971	0	665.692	296.063	0	0	0	11.0997	0	0	0	11.0484	0	105.284	26.129	684.484	0
MT1213	505524	Tumor	Batch IV	Luminal A	10.7508	0	39.0423	0	0	0	0	71.4992	87.2711	855.414	161.012	276.02	2276.22	0	92.0068	0	14.6529	346.175	1160.26	1865.11	1978.15	0	0	0	1953.11	2237.19	686.856	0	0	9.24367	541.387	252.846	0	0	14.7623	0	0	0	0	0	0	305.449	360.975	1594.78	0
MT1230	377142	Tumor	Batch IV	Luminal B HER2+	0	0	0	0	0	0	0	47.9191	90.9836	1182.44	400.811	770.791	2760.49	0	41.1089	0	58.9227	364.584	892.339	1628.79	2255.77	0	0	0	2047.38	2935.61	994.32	0	68.8707	0	1200.16	159.49	0	0	0	0	0	0	0	0	0	58.4894	290.313	739.959	0
MT1266	1077693	Tumor	Batch III	TNBC	0	0	0	0	0	0	0	27.949	131.908	978.065	280.53	377.637	915.197	0	143.862	0	41.2404	533.547	356.888	1670.23	1564.98	0	6.82285	6.87339	1350.75	1458.14	373.741	0	84.3553	0	605.582	272.093	0	4.96208	0	0	0	0	0	0	0	68.2285	67.7305	726.502	0
MT1275	1056656	Tumor	Batch IV	Luminal A	5.14338	0	6.2262	0	0	0	0	39.9077	88.1434	741.759	715.289	693.28	5302.33	0	51.354	0	49.0716	567.829	955.482	3014.9	3291.15	0	0	0	3066.76	3920.72	1025.25	0	36.872	4.42234	727.22	298.857	0	0	0	0	0	0	0	8.76279	0	194.843	379.934	931.709	0
MT1310	823832	Tumor	Batch IV	Luminal B HER2+	6.59695	0	15.9716	0	0	0	0	43.8737	130.904	639.726	268.174	169.373	1696.05	0	56.4577	0	17.9828	424.844	455.19	1231.18	1395.01	0	0	0	2473.77	2947.9	421.472	0	15.7642	11.3443	319.432	200.786	0	0	0	11.2915	0	0	0	0	0	276.684	310.105	1138.56	0
MT1315	1080177	Tumor	Batch IV	Luminal B HER2+	0	0	12.1812	0	0	8.8169	0	16.7309	36.3049	688.075	861.185	828.891	4945.92	0	43.0593	0	6.85759	266.16	1718.02	2883.13	2542.42	0	0	0	5566.36	6171.83	3085.91	0	108.207	4.32605	360.565	139.214	0	0	6.90876	0	0	0	0	0	0	102.107	162.179	638.712	0
MT1337	1492840	Tumor	Batch III	TNBC	3.64057	0	4.407	0	0	0	0	76.6712	203.586	832.804	934.694	958.062	3973.3	0	197.324	0	24.8098	1733.27	1178.7	5349.34	4409.11	0	0	4.96196	3773.29	4513.61	1488.59	0	182.69	0	895.503	402.926	0	0	0	6.23129	0	0	0	0	0	83.733	39.1162	742.563	9.99797
MT1386	652815	Tumor	Batch III	TNBC	0	0	0	14.7291	0	0	0	18.4558	142.67	1138.52	374.051	480.923	1447.89	0	166.245	0	11.3469	516.992	603.894	2450.92	1463.24	0	0	0	1473.66	1531.83	0	0	39.7877	7.15807	419.237	310.973	0	0	0	0	12.556	0	0	0	0	78.8441	11.1812	474.985	0
MT1525	2171095	Tumor	Batch IV	TNBC	10.013	0	15.1512	0	0	4.38664	0	11.0987	128.696	672.223	262.433	192.808	668.812	0	7.14104	0	13.6473	846.347	1368.5	7205.05	2763.58	0	0	0	9695.86	12419.7	3115.43	0	23.9271	4.30465	717.562	138.525	0	2.46309	3.43729	0	0	0	0	0	0	186.271	205.083	839.072	0
MT1584	1239139	Tumor	Batch IV	TNBC	0	0	0	0	0	0	0	19.4461	47.4713	828.823	328.435	309.667	4576.75	0	106.35	0	17.9336	433.769	1218.28	1464.15	2433.08	0	0	0	4474.32	4842.07	2387.41	0	62.884	0	569.156	145.626	0	0	0	7.50709	0	0	0	0	0	124.612	123.703	725.685	0
MT1643	839938	Tumor	Batch IV	Luminal A	6.47046	0	15.6653	0	0	0	0	14.3441	99.2137	1319.27	526.063	512.219	2707.31	0	18.4584	0	26.457	297.641	766.998	2687.27	1990.2	0	0	0	6540.57	7738.67	1885.06	0	15.4619	5.56338	839.661	80.5645	0	0	0	0	0	0	0	0	0	87.5415	278.088	701.418	0
MT174	633367	Tumor	Batch III	Luminal A	0	0	0	0	0	0	0	47.5561	69.6557	810.768	238.665	146.871	994.9	0	61.1963	0	11.6953	453.923	318.809	2413.41	1484.6	0	11.6093	0	779.439	1014.98	175.429	0	82.0189	0	332.392	225.552	0	0	0	7.34355	0	0	0	0	14.224	116.093	115.246	979.14	0
MT1794	578834	Tumor	Batch IV	TNBC	0	0	0	0	0	0	0	31.2219	186.311	2287.92	381.682	482.124	2721.58	0	40.177	0	63.9856	539.878	1112.98	2517.38	1959.68	0	0	0	6932.31	8165.02	1199.73	0	67.3095	0	1054.75	207.833	0	0	0	8.0354	0	0	0	0	0	152.436	214.375	870.502	0
MT1847	707617	Tumor	Batch IV	Luminal A	0	0	9.29733	0	0	0	0	8.51322	76.2016	993.055	147.892	213.622	2419.85	0	43.82	0	10.4681	512.283	896.835	1413.19	1813.95	0	0	0	2736.95	3482.51	883.246	0	0	0	580.153	138.132	0	0	0	0	0	0	0	0	0	62.3468	144.414	361.515	0
MT196	1001708	Tumor	Batch II	Luminal A	0	0	0	0	0	0	0	24.0553	29.3616	1956.12	104.473	58.0404	670.088	0	85.1259	0	0	49.9147	134.386	1525.97	387.398	0	7.3404	0	619.196	570.454	83.1912	0	12.9649	0	105.084	30.0239	0	0	0	0	0	0	0	0	0	102.766	36.4341	812.566	0
MT219	353645	Tumor	Batch IV	Luminal A	0	0	0	0	0	0	0	17.0343	124.751	993.514	460.322	427.442	2982.64	0	65.7603	0	20.9459	671.577	1549.79	2625.72	2152.42	0	0	20.9459	2612.93	2827.69	785.471	0	36.7233	0	1190.61	106.304	0	0	0	0	0	0	0	0	0	166.335	288.961	1052.17	0
MT237	609808	Tumor	Batch III	Luminal A	0	0	0	0	0	31.2354	0	39.5147	56.2697	664.808	476.704	495.772	965.945	0	88.9847	0	36.4413	368.969	567.644	3420.28	2202.8	0	0	12.1471	2926.84	2752.62	774.379	0	42.5938	0	362.495	147.957	0	0	0	15.2545	0	0	0	15.1839	0	96.4624	11.9698	635.605	0
MT2385	1253990	Tumor	Batch IV	Luminal A	0	0	10.4928	0	0	0	0	28.8237	86	463.386	64.9091	139.091	1911.71	0	43.2727	0	11.8141	408.695	437.066	751.886	1594.91	0	0	11.8141	1827.08	1917.69	487.333	0	41.4262	3.72642	302.193	119.918	0	0	0	7.41818	0	0	0	0	0	76.2273	87.3125	358.545	0
MT265	616061	Tumor	Batch II	Luminal A	0	13.0905	0	0	0	0	0	9.77841	230.751	2785.79	18.8746	188.746	1200.73	0	125.831	0	0	507.255	639.922	6817.51	1817.03	0	11.9354	24.0476	1951.97	2376.85	225.447	0	0	15.1702	307.557	158.66	0	0	0	7.54984	0	0	0	0	0	131.29	59.2415	943.73	0
MT269	790772	Tumor	Batch IV	Luminal A	6.87276	0	8.31965	0	0	0	0	60.944	92.9843	734.828	352.908	441.135	1853.57	0	166.651	0	9.36731	727.138	1167.31	3757.63	2170.56	0	0	0	1984.92	2288.3	1264.59	0	16.4232	17.7279	1450.95	294.753	0	0	0	11.7636	0	0	0	0	0	306.848	572.295	2391.93	0
MT290	596098	Tumor	Batch II	Luminal A	0	0	0	0	0	0	0	10.1059	131.575	3740.54	78.0268	136.547	1286.91	0	39.0134	0	0	440.364	290.35	2995.67	876.346	0	0	12.4265	934.346	1058.47	93.1987	0	0	7.83914	158.928	63.0668	0	0	0	0	0	0	0	0	0	61.6756	73.4705	611.21	0
MT350	611804	Tumor	Batch IV	Luminal B HER2+	0	0	0	0	0	0	0	39.3858	160.246	905.607	456.142	361.113	3672.05	0	50.6825	0	12.1075	878.549	1163.02	1821.31	3634.96	0	12.0185	0	2896.6	3054.98	1157.78	0	21.2274	15.2758	1015.12	196.633	0	0	0	7.60237	0	0	0	0	0	120.185	226.684	671.543	0
MT359	649049	Tumor	Batch IV	Luminal A	0	0	20.2726	0	0	0	0	27.8443	75.5253	707.896	967.426	716.612	4094.5	0	35.8306	0	11.4127	365.92	1140.72	1738.81	2230.59	0	11.3288	0	2671.87	3539.98	2032.89	0	60.0279	0	843.339	162.181	0	0	0	0	0	0	0	0	0	113.288	258.66	871.878	0
MT450	608570	Tumor	Batch IV	TNBC	0	0	0	0	0	0	0	9.89877	177.207	710.571	343.925	343.925	2971.26	0	25.4759	0	73.031	575.119	742.598	1619.72	2158.23	0	0	12.1718	2807.99	3658.07	1414.97	0	21.3402	0	761.059	148.258	0	0	0	0	0	0	0	0	0	96.6586	191.906	611.422	0
MT469	146835	Tumor	Batch IV	Luminal A	0	0	0	0	0	0	0	0	0	2208.77	712.713	1108.66	1772.56	0	105.587	0	0	425.648	392.906	1945.82	3862.6	0	0	0	5517.26	7053.59	851.296	0	0	0	430.128	153.617	0	0	0	0	0	0	0	0	0	200.305	397.686	1003.08	0
MT518	595605	Tumor	Batch IV	Luminal A	0	0	0	0	0	0	0	10.1142	57.6115	726.039	507.594	449.026	4001.92	0	156.183	0	37.3103	587.638	661.9	3070.11	3859.11	0	12.3453	12.4368	1317.67	2078.72	1119.31	0	87.219	0	1431.54	189.357	0	0	0	7.80914	0	0	13.8757	0	0	296.288	502.464	1418.66	0
MT53	763780	Tumor	Batch II	Luminal A	0	0	0	0	0	0	0	23.6616	102.688	3290.89	319.707	213.138	3174.55	0	60.8966	0	29.0951	474.613	352.498	7743.44	2227.73	0	9.62704	0	1640.74	1808.05	0	0	34.0072	0	385.892	118.13	0	0	0	0	0	0	0	0	0	38.5082	28.6703	487.173	0
MT578	898449	Tumor	Batch IV	TNBC	0	0	14.6451	0	0	0	0	26.82	54.5603	1398.81	582.399	660.052	4208.17	0	60.3969	0	32.9786	431.299	1134.43	2226.06	2608.14	0	8.18404	0	3860.38	5154.39	0	0	0	5.20107	878.707	175.741	0	0	8.30619	0	0	0	0	0	0	114.577	113.74	500.432	0
MT658	512015	Tumor	Batch IV	Luminal A	0	0	25.6983	0	0	0	0	0	143.608	1953.07	817.563	885.694	6902.62	0	15.1401	0	72.3358	659.16	1784.05	2957.5	2710.97	0	0	14.4672	3312.8	5208.18	2278.58	0	0	9.12648	1583.01	102.793	0	0	14.5751	18.1681	0	0	0	0	0	114.886	513.215	1196.06	0
MT689	278091	Tumor	Batch IV	Luminal A	19.5432	0	23.6575	0	0	0	0	21.6623	264.408	1506.41	459.946	418.133	2758.53	0	223.004	0	53.2733	1033.83	1383.06	2517.16	2683.54	0	0	0	6144.97	6849.42	649.268	0	93.4012	0	492.077	351.483	0	0	0	0	0	0	0	0	0	185.085	341.221	1449.53	0
MT75	719519	Tumor	Batch II	Luminal B	0	0	0	0	0	0	0	0	129.444	676.127	145.446	80.8033	1465.97	0	75.4164	0	20.5899	260.591	294	2025.16	1161.64	0	0	0	1372.22	860.363	212.333	0	0	6.49447	117.037	10.4498	0	0	0	0	0	0	0	0	0	71.5347	0	614.105	0
MT750	414845	Tumor	Batch IV	Luminal A	0	0	15.8588	0	0	0	0	14.5213	106.347	1400.72	672.708	700.738	4655.97	0	56.059	0	89.2792	421.844	2294.65	2272.79	2590.43	0	0	0	7262.13	6686.38	970.911	0	62.6114	0	532.856	126.87	0	0	0	0	0	0	0	0	0	248.144	492.665	691.395	0
MT77	1142600	Tumor	Batch II	Luminal A	0	0	0	0	0	0	0	10.5445	98.6742	449.425	91.5904	91.5904	743.318	0	61.0602	0	19.4488	426.659	193.553	2075.47	953.573	0	0	0	1318.33	1302.38	206.644	0	11.3662	4.08971	119.764	138.189	0	0	6.53132	0	0	0	0	0	0	141.576	57.4947	637.74	0
MT79	399700	Tumor	Batch IV	Luminal A	0	0	0	0	0	0	0	90.4293	208.49	2704.73	727.29	523.649	3564.32	0	96.972	0	92.6621	1157.12	1371.22	5146.72	5227.8	0	0	0	3261.94	4318.72	2362.88	0	32.4919	0	1343.11	94.0555	0	0	0	0	0	0	0	0	0	239.15	529.594	969.72	0
MT813	358157	Tumor	Batch IV	Luminal A	0	0	0	0	0	0	0	50.4591	68.4331	1018.73	389.591	324.659	3557.02	0	43.2879	0	0	174.504	1073.87	4626.86	3542.18	0	0	0	2403.3	2991.51	1163.36	0	72.5213	0	1410.73	167.944	0	0	0	0	0	0	0	0	0	20.5299	346.461	1341.93	0
MT895	482470	Tumor	Batch IV	Luminal A	0	0	13.636	0	0	0	0	62.4298	213.363	1428.46	433.814	530.217	3179.98	0	112.47	0	30.7062	1010.43	1793.65	3612.36	3681.31	0	0	0	3909.21	4614.15	1237.84	0	0	0	1069.06	451.935	0	0	0	0	0	0	17.1295	0	0	182.882	363.095	1462.11	0
MT979	322166	Tumor	Batch IV	Luminal B HER2+	0	0	0	0	0	0	0	37.3975	152.156	1006.7	180.465	216.557	1700.82	0	120.31	0	22.9925	504.398	387.999	1507.65	1853.13	0	0	0	1846.68	1847.61	517.332	0	120.935	0	588.124	70.0148	0	0	0	0	0	0	25.6528	0	0	479.293	498.451	2213.7	0
MT990	259240	Tumor	Batch IV	Luminal A	20.9643	0	25.3778	0	0	0	0	23.2375	56.7269	938.294	403.684	448.538	2272.18	0	59.8051	0	0	433.961	1261.08	1818.5	2648.38	0	0	0	3369.15	4316.65	1125.08	0	50.0965	18.0254	1015.11	174.019	0	20.628	0	0	0	0	0	0	0	85.0904	225.251	1495.13	0
[truncated: 723 more columns]

## Sheet: norm cts_filt snornas_CC method
S1c Table. Batch effects corrected normalized counts of filtered snoRNAs from cases and controls
Sample ID	Number of Alignments	Tissue	Batch	Subtype	SNORD99-201	SNORD85-201	SNORD55-201	SNORD46-201	SNORD38A-201	SNORD38B-201	SNORD45C-201	SNORD45A-201	SCARNA4-201	SCARNA3-201	SNORA36B-201	SNORA54-201	SNORA3-201	SNORA45-201	SNORD97-201	SNORA57-201	SNORD15B-201	SNORD6-201	SNORD5-201	SNORD14E-201	SNORD14C-201	SNORD59A-201	SNORD102-201	SNORA31-001	SCARNA13-201	SNORD18C-201	SNORD18B-201	SNORD18A-201	SNORA64-201	SNORD60-201	SNORD111B-201	SNORD71-201	SNORD68-201	SNORA48-201	SNORD10-201	SNORD4A-201	SNORD42A-201	SNORD104-201	SNORD1B-201	SNORD58C-201	SNORD58A-201	SNORD58B-201	SNORD37-201	SNORD105-201	SNORD32A-201
MT1253	619609	Normal	Batch III	Normal	15471	2573.33	1324.65	4201.5	15912.6	2532.52	3018.25	2899.62	254.929	190.26	287.107	984.736	392.411	131.423	576.558	405.774	715.545	2858.62	4785.33	376.922	1676.77	1926.95	3755.33	-57.539	291.781	966.88	4452.15	10138.2	101.704	2292.3	1254.1	2344.26	6023.06	34.5693	4085.63	2824.65	15088.6	61974.2	629.515	1089.23	1769.29	3450.06	315.828	1235.47	6788.76
MT1261	425905	Normal	Batch III	Normal	21856.1	2527.49	593.032	7144.24	17261.8	2811.04	5080.65	5160.67	257.298	216.977	504.483	1067.25	474.897	280.447	544.646	456.079	853.382	3834.22	9988.66	399.45	1963.9	2659.09	6695.08	84.7054	282.233	1050	9303.81	12940.4	99.5262	4389.67	1911.01	3211.5	10531.3	297.647	4245.59	3042.86	21649.9	62341.5	1007.11	2545.44	3589.29	5758.56	238.047	1574.03	7853.81
MT1273	252908	Normal	Batch III	Normal	19364.9	3373.58	1204.58	3386.69	19561	2008.56	2820.02	3808.32	-147.929	346.564	721.368	1529.23	541.373	133.265	1024.9	328.319	548.611	2386.53	5717.06	925.629	2730.34	2803.78	2990.88	20.0496	276.808	935.279	3419.81	10150.3	147.468	3134.18	1140.09	2499.96	16062.6	266.487	5141.35	2733.86	26907.6	83360	328.799	2498.83	4759.88	5565.13	395.294	1364.56	5756.87
MT1299	313675	Normal	Batch III	Normal	30116.8	4663.84	1166.01	6800.79	23639.3	2531.64	3829.9	4499.81	-72.8277	321.516	842.882	1736.23	399.004	214.014	534.327	240.091	891.737	3753.64	12236.8	539.842	1511.04	3644.77	12515.2	-9.41173	519.726	1116.18	7889.26	15596.1	100.812	3219.44	1995.82	2352.61	12060.4	245.628	3378.18	3236.72	21551.5	103122	1485.35	2544.08	3805.34	3168.11	627.083	1073.26	7184.22
MT1345	276940	Normal	Batch III	Normal	20062.1	2516.79	403.158	3923.05	17158.2	1880.53	2128.41	1614.64	-18.6113	163.866	573.195	861.328	210.825	4.67457	544.403	249.914	768.962	1920.76	4373.24	199.607	1384.61	2937.32	5353.43	-48.6994	355.651	484.421	2880.86	10099.7	83.3323	3785.37	1402.53	2368.48	10293.2	235.988	4475.26	2831.89	21148.4	67191.1	-66.0572	1596.61	3887.89	3674.78	150.458	885.346	4861.34
MT1451	259072	Normal	Batch III	Normal	28867.3	2614.03	1942.46	6200.23	19643.2	2607.18	4270.37	5012.09	88.5294	391.997	968.6	957.501	437.824	511.285	889.011	294.206	1116.07	2841.83	9491.97	129.294	2314.22	2837.72	10254.5	16.4313	325.769	520.513	9438.6	17636.2	58.2439	4305.94	2753.51	2530.65	13247.5	200.94	5931.74	3201.97	25070.6	67340.7	624.701	2979.89	4880.18	6080.17	329.683	1701.28	5767.04
MT1491	548496	Normal	Batch III	Normal	13566.9	4436.25	910.732	2857.48	16950.7	2710.1	4017.47	4296.93	-30.2715	203.849	718.321	722.324	536.112	228.163	756.32	301.475	389.862	3245.19	3792.57	567.159	1108.25	1168.23	3764.13	204.557	332.87	1202.97	9370.89	6954.47	83.8613	1234.39	823.736	1861.57	4446.22	63.574	1712.14	4104.87	12218.5	52213.1	635.234	787.106	1459.41	2438.45	510.104	955.948	5187.38
MT1537	259316	Normal	Batch III	Normal	17538	1872.32	1024.55	4080.81	17650.1	1914.54	2948.49	3492.71	58.2978	283.747	820.471	956.526	793.315	216.356	290.609	164.507	613.127	3102.63	6841.67	38.3438	1391.78	1960.86	4567.09	134.947	227.278	1022.98	4716.02	10389.4	115.773	2024.91	1449.42	1855.67	6027.52	0.715127	2802.64	3415.2	16739.4	63311.9	118.412	687.32	1493.76	2510.46	329.463	701.813	5440.63
MT4974_V04	462015	Normal	Batch III	Normal	42483.1	4105.89	988.745	3711.09	22468.7	1857.69	4555.73	4447.76	-2.07723	123.332	677.249	924.939	532.445	632.445	294.801	157.655	560.621	2471.68	5554.91	564.301	2006.35	3194.11	6620.44	117.715	470.717	839.423	3037.93	8496.91	126.353	2764.29	1031.42	2458.48	7577.79	139.479	2748.05	3332.23	29849.7	61200.5	225.302	3218.3	2729.59	2698.48	423.692	910.192	5260.68
MT5048_V02	585240	Normal	Batch III	Normal	14006.5	3266.22	1138.21	1690.09	15994.7	1757.33	2042.27	2176.12	-45.3563	154.394	579.832	269.206	103.934	104.592	388.644	132.42	280.498	3418.76	2660.06	183.672	824.425	1271.13	2884.78	-79.4522	254.471	1347.87	6402.99	4046.09	29.4384	494.148	665.432	1129.85	2709.08	41.59	1742.76	3957.13	12995.1	41824.9	995.538	544.772	1041.82	2166.79	328.752	991.918	3930.16
MT5049_V02	252440	Normal	Batch III	Normal	24902.3	1425.67	1108.2	6440.22	14713.6	2484.29	2875.17	2777.29	67.2546	236.424	753.006	694.853	237.782	103.418	999.124	116.269	875.305	2392.25	13270.6	-4.55294	1970.16	1805.61	9599.42	-101.556	219.748	535.21	9148.97	14129.8	29.4384	2949.8	1686.88	1859.69	7933.7	61.7358	4231.19	2569.92	20876.8	58103.5	142.171	1822.78	2087.5	5154.99	575.91	947.19	5531.02
BM01-13	341385	Tumor	Batch IV	Luminal A	6909.67	696.008	688.68	351.699	11431.3	2267.01	2061.57	2456.88	748.75	156.687	440.967	474.787	1429.12	1178.26	117.727	308.734	225.798	2042.36	1862.29	327.042	239.748	455.312	3415.21	3417.01	744.834	803.084	3453.85	1093.57	1635.36	2770.45	-229.831	455.796	459.761	1267.63	1133.93	3267.4	8792.71	12817.8	1956.06	1699.96	1974.13	2890.5	2853.09	523.445	4417.09
BM01-15	550011	Tumor	Batch II	Luminal A	13244.2	3191.61	745.09	711.274	28505.4	5511.79	2958.62	3964.14	542.792	373.003	652.484	1561.41	154.753	985.216	352.104	284.57	269.754	7146.66	1368.87	721.972	1179.86	1151	2915.78	732.17	619.934	934.348	4064.41	2537.09	257.852	1637.95	795.975	1598.87	2188.83	482.44	1191.09	6895.11	13244	23986.9	8200.22	1002.8	1211.68	1869.75	1212.46	1146.92	6140.41
BM01-27	1019169	Tumor	Batch III	TNBC	7681.75	1442.53	310.908	531.028	11087.5	2363.76	1570.44	2112.2	588.959	227.261	393.717	591.992	1057.66	1292.65	436.038	161.138	322.428	1731.97	1359.64	225.455	413.188	479.803	1793.72	788.783	324.527	558.35	3718.04	1464.89	380.91	1133.9	469.376	713.168	1028.13	300.228	1057.53	2933.8	8569.71	6302.57	1594.01	1253.15	1281.73	1749.16	1760.8	559.803	3369.33
BM01-29	482609	Tumor	Batch IV	Luminal A	7482.28	1949	884.329	766.723	12765.4	3299.47	848.984	1190.65	772.086	131.719	752.986	1049.91	514.11	1059.97	250.576	308.281	179.338	2901.85	456.931	402.715	750.48	742.117	3454.21	717.555	396.737	187.03	2495.63	1416.23	253.949	1475.14	424.863	1500.23	953.995	257.373	726.974	4361.18	8579.58	16577.3	4663.7	358.198	1176.25	1639.3	592.96	587.366	2800.53
BM01-34	250446	Tumor	Batch IV	Luminal A	8146.93	1121.9	927.997	-140.027	12138.2	2564.22	543.994	1165.61	985.701	111.94	572.874	217.077	744.699	974.76	170.159	81.7159	125.365	3033.61	869.641	414.636	1017.05	256.313	3095.83	2805.44	272.164	463.215	738.222	2116.99	536.121	2195.09	638.493	446.075	469.106	1119.25	1367.74	4235.13	8946.11	9408.42	1825.3	1108.51	1375.42	1469.48	7038.07	310.318	735.83
BM01-5	860026	Tumor	Batch II	Luminal A	9395.29	1389.67	700.159	691.348	14498.4	2640.67	1518.86	2139.69	688.316	220.281	364.088	641.503	587.816	856.744	344.21	198.017	218.347	2809.21	1152.24	423.005	824.774	706.468	2110.63	1315.17	345.709	784.208	4134.55	2032.03	177.387	1083.68	522.194	1527.82	854.157	328.185	867.562	3469.63	8825.78	12447.5	2800.87	793.368	856.504	1586.89	1263.7	751.196	2687.06
C1010	814596	Tumor	Batch IV	TNBC	7768.2	2503.19	689.436	122.396	11900.1	2883.07	1241.82	1970.97	439.984	238.452	228.029	641.094	420.761	770.481	327.776	147.542	34.7372	2871.85	1205.1	403.543	754.655	337.815	1895.38	961.691	440.438	1125.44	1051.8	2566.61	306.523	1523.65	1143.93	1044.72	786.628	484.069	865.074	3533.44	8220.88	6715.82	3847.8	1025.75	1072.07	1705.05	3214.02	638.696	511.566
C108	537362	Tumor	Batch II	Luminal A	6297.08	1319.85	363.014	597.541	8725.26	1922.44	2172.89	2890.59	252.124	277.274	369.52	282.364	389.389	232	241.089	179.345	146.689	1825.27	776.397	653.027	676.957	281.717	1910.76	666.033	322.966	170.82	2413.54	1056.73	236.465	1016.61	458.282	957.43	663.273	216.256	659.655	2287.67	6038.93	13406.1	638.876	611.77	692.077	857.617	1003.1	360.02	3305.52
C131	1784783	Tumor	Batch III	TNBC	8070.92	2819.47	359.559	697.646	12272.8	2849.61	2557.03	2479.49	645.913	335.822	569.849	864.84	734.713	850.1	471.166	239.042	244.46	3113.74	1180.2	904.173	1218.31	882.815	2908.88	1087.69	256.031	886.803	5629.46	2102.21	305.403	1094.03	661.654	1339.76	1285.96	147.437	554.364	3592.76	8422.68	10969.4	2181.02	429.283	823.867	1225.98	953.165	782.056	5273.26
C135	842422	Tumor	Batch III	Luminal A	7476.75	1641.25	438.97	512.827	11739.6	2092.3	2506.41	2600.22	741.682	227.84	456.106	529.913	663.559	1090.91	343.028	493.214	156.064	1705.78	864.596	670.333	1122.59	315.683	1267.7	1402.01	380.622	614.843	2488.36	1738.04	374.924	695.858	329.75	955.807	755.401	407.427	678.615	2871.68	8169.39	14914.8	1351.76	1016.87	837.011	1792.02	905.102	527.437	3923.61
C139	574605	Tumor	Batch III	Luminal A	7582.23	2009.17	902.464	584.111	13064.1	3156.66	1306.87	2023.92	835.72	169.661	617.748	799.147	789.84	1449.75	336.719	287.02	238.883	2303	588.98	762.165	1512.28	368.258	1568.08	2706.04	702.638	263.769	1019.34	1939.64	600.889	1705.7	373.13	1231.39	664.738	546.693	1048.62	3870.1	8301.58	15107.1	1898.08	284.705	689.357	1860.9	1018.65	616.67	2794.02
C140	453939	Tumor	Batch III	Luminal A	7249.41	1185.33	542.281	706.33	11471.4	2440.21	1232.69	2449.29	1078.55	187.376	319.929	602.492	577	914.146	255.582	190.326	1250.42	596.774	404.294	290.993	565.26	550.367	901.682	867.768	583.678	695.416	1387.1	1268.66	621.273	1599.53	251.141	1041.83	315.151	339.289	121.673	3078.26	8208.99	14592.5	190.271	764.532	815.431	1208.02	1798.02	507.3	2331.4
C152	484214	Tumor	Batch III	Luminal A	7375.91	1670.02	829.669	381.968	12503.9	3307.34	796.967	1505.15	529.932	247.065	423.969	475.988	632.056	1325.06	275.933	177.385	51.8181	1307.77	374.105	461.059	1702.67	454.892	1393.09	1122.98	395.416	559.713	1442.51	2328.01	383.913	479.786	571.241	1265.93	670.82	297.465	549.241	3994.19	8357.42	16165.7	3229.04	517.116	976.386	1205.91	1503.84	661.171	3045.97
C165	709188	Tumor	Batch III	Luminal A	8347.53	2542.38	1128.44	981.829	14167.2	4237.23	5061.43	4790.23	953.707	184.321	278.938	770.24	551.323	1299.75	886.186	267.244	310.146	3799.77	732.727	914.167	1127.16	769.01	4893.36	2384.39	502.999	1555.09	10272.5	3022.79	313.556	2038.3	778.845	1591.23	1196.47	447.71	767.823	5302.41	9148.14	35586.6	673.004	983.589	1633.12	2267.04	1783.55	745.8	8599.3
C166	714849	Tumor	Batch II	Luminal A	5947.25	3046.61	1068.72	840.516	11456.1	3817.44	2401.44	3212.17	2331.12	339.825	491.388	1549.27	1315.89	2108.88	422.117	467.718	303.332	3323.3	968.551	704.051	1213.49	729.704	2399.5	2862.99	718.76	529.053	5487.42	2119.8	529.343	1658.46	406.143	1278.72	608.875	637.967	1083.89	3655.54	5879.7	22172.9	2466.63	845.584	1360.42	1903.97	1647.12	854.198	5329.25
C18	792755	Tumor	Batch III	Luminal A	7361.56	1377.15	559.642	401.603	11850.2	2284.11	1203.06	2157.1	785.542	242.922	246.033	321.873	641.402	961.935	309.651	288.112	65.1201	2323.11	578.089	406.809	878.222	459.197	304.348	1129.4	415.217	674.082	1833.33	1336.32	528.36	1432.66	82.1493	955.941	435.72	400.901	236.185	3601.43	8298.11	16954.1	642.73	396.753	647.655	1033.37	1624.75	470.735	3003.66
C197	1257834	Tumor	Batch IV	Luminal B HER2+	7194.06	566.887	1172.44	584.994	12868.8	3218.63	1552.3	2299.16	999.088	139.116	291.127	1069.4	484.974	947.905	152.486	107.917	265.603	2183.82	1322.17	450.583	641.991	296.817	2318.86	2015.63	600.376	471.901	2240.59	790.646	621.929	1263.34	225.709	949.552	665.954	307.311	694.476	4054.68	8579.47	14568.6	1589.26	1399.7	928.533	1785.82	1509.37	617.925	1513.55
C201	1541780	Tumor	Batch III	TNBC	7278.14	1610.91	914.411	1093.77	12715.5	3834.27	2801.99	3691.58	1087	349.963	437.146	538.871	591.644	719.118	125.337	214.049	294.872	4754.51	2551.4	917.109	1375.14	544.124	3054.25	1449.56	422.99	863.505	4880.69	2013.74	469.906	2664.38	814.062	952.399	985.592	429.096	1348.25	4489.96	8924.69	8991.67	3045.1	1039.06	1229.57	1372.24	2768.77	828.056	4637.5
C203	616605	Tumor	Batch IV	Luminal A	7548.13	369.497	232.323	-34.5205	11168.4	1461.48	182.008	250.236	-33.8227	119.764	389.915	246.451	249.399	531.821	304.537	50.7158	-19.9551	1139.6	86.7295	238.449	360.47	68.2679	861.737	143.78	256.225	155.727	301.125	1461.48	-9.58097	-332.068	109.615	406.687	388.823	85.88	409.818	2124.07	7891.28	4540.71	1122.43	-223.141	599.741	603.379	-148.149	437.959	1776.57
C204	508917	Tumor	Batch III	Luminal A	7019.33	1067.13	336.177	97.2131	11019.9	1383.69	788.847	956.625	79.8073	234.446	266.78	161.538	326.055	296.974	76.982	102.027	60.4704	618.096	298.299	387.699	168.124	323.362	759.553	2875.87	217.806	160.447	148.418	920.573	528.01	366.491	101.558	999.685	292.486	191.569	139.338	2757.47	8063.87	4681.34	-192.43	-3.88376	165.112	649.66	512.557	386.833	1209.45
C22	496338	Tumor	Batch II	Luminal A	11689.2	2196.09	554.686	686.717	15688.8	3767.79	1536.11	2501.72	1208.3	186.073	507.706	782.398	924.374	945.111	341.384	344.602	400.351	2083.37	933.357	1115.69	2923.81	508.929	2635.33	1055.38	619.771	698.637	2113.22	2741.89	1309.61	2595.92	620.925	1265.21	1087.32	630.601	1079.68	4771.3	11397.6	17944.8	2680.92	1013.57	1385.59	2195.9	1927.99	684.445	2011.63
C225	1260473	Tumor	Batch IV	Luminal A	7278.32	965.235	783.285	354.061	11945.7	2490.21	1084.43	1233.51	732.211	144.314	556.974	1067.21	728.276	1158.71	353.243	283.347	270.113	1973.84	840.752	309.816	676.653	285.262	1894.69	1266.58	451.92	528.04	2408.86	1647.08	371.59	1030.14	124.896	835.464	560.755	553.417	770.807	2527.5	8118.58	7302.11	1689.47	441.318	621.246	1624.71	1059.34	374.117	1489.35
C23	922050	Tumor	Batch III	Luminal A	8206.63	2212.31	1221.82	747.076	14580.3	3317.38	2286.36	3372.07	1167.11	411.824	960.258	900.641	1042.63	1644	478.987	492.854	227.651	4068.16	946.571	1241.96	1258.9	554.895	2146.76	1945.28	444.176	982.771	2427.89	2564.56	887.358	3855.61	301.559	1404.41	1331.91	228.331	547.717	4479.61	8629.46	17002.9	3196.98	717.414	1200.77	1849.41	1837.58	809.539	3760.53
C234	778158	Tumor	Batch III	Luminal A	7237.02	1783.89	767.194	409.794	12929.6	2623.85	1809.04	2237.36	526.419	283.667	545.566	789.081	872.165	902.964	335.749	164.458	155.247	4017	1276.96	703.528	1026.32	452.474	2227.6	1271.68	395.439	575.71	1965.96	2408.43	662.391	1807.5	565.535	958.607	992.669	305.305	530.229	3022.19	8163.1	13452.1	2443.57	426.075	662.944	1477.86	796.704	837.758	2670.21
C249	769457	Tumor	Batch II	Luminal A	6088.24	1666.14	583.05	496.693	10082.1	2302.83	1200.3	1543.7	484.738	189.679	645.021	243.922	526.817	476.156	286.421	223.736	189.776	1938.87	814.01	664.446	1251.54	427.422	1404.85	1002.7	257.427	501.715	1424.35	1762.3	820.57	1898.76	481.164	789.785	686.447	415.346	787.144	3444.07	6934.23	7301.73	3252.13	463.144	756.569	1650.17	1409.87	346.454	1342.82
C250	511146	Tumor	Batch III	Luminal A	8312.93	2913.15	529.353	566.922	13303.4	2781.57	1157.38	1675.87	593.917	137.6	803.105	780.812	670.472	982.315	227.688	364.112	180.6	3640.73	618.254	730.827	678.674	504.13	2140.21	770.921	245.203	414.758	2808.54	2412.42	292.237	834.606	394.588	1427.63	1153.41	320.789	825.491	4276.36	8736.11	25347.4	3694.61	270.832	825.824	1536.85	570.024	616.392	5141.94
C257	1103360	Tumor	Batch III	Luminal A	7427.32	2016.44	281.059	208.966	11804.2	2169.97	931.823	1447.15	474.196	183.585	651.717	562.967	337.423	447.788	132.173	153.654	213.524	2055.37	480.15	328.744	525.046	520.47	2418.3	739.436	274.776	420.832	1207.49	2497.86	225.583	689.953	501.788	807.604	580.088	358.111	920.802	3275.26	8200.72	16636	6021.99	201.396	320.601	1093.36	947.142	599.997	2764.41
C258	1366470	Tumor	Batch I	TNBC	5691.61	2081.53	635.121	623.138	7798.97	2081.63	3319.66	3707.62	811.548	279.438	346.537	867.326	539.995	605.806	224.951	259.084	204.871	2678.2	1239.55	649.638	1141.41	503.366	2751.05	1384.17	421.42	598.677	3432.25	1623.66	447.082	1761.22	520.926	1158.92	1280.49	322.708	764.503	3268.42	-1179.74	19170.3	2727.24	614.973	1012.76	1924.01	1264.63	606.862	5279.42
C268	1510039	Tumor	Batch I	TNBC	21029.9	2183.99	518.904	610.474	11019	2939.13	2011.51	2306.13	983.731	176.383	408.319	786.707	753.231	1412.38	314.321	329.296	216.819	2550.75	191.316	470.956	1216.48	538.752	1800.78	1431.54	412.235	519.465	2635.8	1568.82	449.734	1053.44	510.52	930.901	1143.85	349.867	991.384	2728.63	6105.68	16550.2	2924.66	598.704	1016.68	1391.54	1452.26	923.618	4307.97
C280	1112356	Tumor	Batch IV	Luminal B HER2+	7154.56	900.419	1063.44	144.448	11929.6	2620.89	431.404	1087.67	690.668	110.635	604.52	884.75	1005.6	1047.58	245.558	185.697	397.177	2278.59	896.365	604.053	984.82	297.883	2260.12	2865.02	509.918	842.922	731.442	1878.82	605.92	915.214	204.773	742.993	544.305	937.992	761.716	2893.01	8269.69	7728.18	1466.32	953.472	883.103	1298.27	1293.78	487.922	3011.83
C287	1502573	Tumor	Batch I	TNBC	-1394.84	1390.14	904.049	708.394	25442.7	3986.27	2185.79	2655.82	965.951	214.375	1024.87	617.094	674.814	937.303	301.396	321.688	312.928	3330.17	895.472	598.167	1071.51	469.78	1957.08	1667.13	414.054	550.642	2687.96	1670.58	689.556	1368.77	486.921	1003.69	398.458	864.104	1154.14	2220.34	-8858.3	12810.9	3259.52	829.33	908.662	1076.74	1639.05	828.839	2770.95
C288	1361596	Tumor	Batch I	TNBC	19522.3	1936.32	931.088	723.44	6008.64	1887.59	2426.74	3474.31	636.498	254.675	274.754	697	677.336	804.588	354.75	235.142	280.559	2799.13	1939.05	599.829	728.378	778.881	2893.12	1099.64	366.679	1026.33	5204.06	4017.48	338.482	2057.64	494.4	1255.94	1128.85	165.95	952.339	9825.34	58196.9	16260	2384.03	937.679	1355.04	2721.66	1189.87	576.215	3982.84
C304	1122444	Tumor	Batch I	TNBC	5600.31	2025.32	434.276	513.308	8687.1	2201.35	1917.67	2508.03	622.863	247.846	467.741	380.23	756.121	1053.7	368.135	152.314	194.628	1849.21	268.455	699.805	792.51	572.098	1519.01	1170.27	357.209	352.437	2430	1226.84	342.608	1031.33	515.759	1097.15	504.748	337.795	801.48	3386.51	6141.2	13927.7	2836.73	546.369	706.34	859.086	1428.07	341.473	3183.25
C306	713804	Tumor	Batch II	Luminal B	5702.58	1783.88	842.368	827.952	12745	4386.03	3823.18	4917.1	814.092	428.468	246.14	799.837	574.362	850.353	284.529	92.3402	226.891	2675.13	1007.55	424.995	880.83	730.578	2616.18	1649.59	592.437	1240.24	5825.31	2433.28	624.231	1559.01	633.924	1231.2	1043.13	317.088	1410.49	3308.18	6383.62	5500.27	2887.16	1240.37	1362.15	1693.69	1585.09	657.43	3069.56
C336	725691	Tumor	Batch II	Luminal A	5671.87	1666.86	934.818	738.522	10311	2706.77	2998.17	3386.87	758.377	142.275	263.149	506.324	764.994	1043.39	271.108	321.7	271.725	2108.86	962.252	660.072	695.542	390.068	2200.25	1186.22	417.564	543.269	4075.13	1504.43	346.412	1540.21	439.286	736.099	586.001	486.704	918.176	2764.97	6004.32	6679.24	1396.56	1074.59	812.738	1340.85	1672.1	519.637	4094.09
C340	1155195	Tumor	Batch III	Luminal A	8466.17	2237.69	2140.98	1296.73	16679.4	5481.63	3316.91	3602.15	1574.85	320.053	515.255	773.489	1251.52	1131.26	468.485	297.066	344.125	2204.43	656.672	808.631	1258.46	665.947	1990.63	2165.29	311.684	814.212	4882.97	1726.86	1147.04	3165.4	966.351	1839.11	1218.33	690.903	1735.64	5796.78	8827.54	28983.7	4264.89	1161.91	1896.83	2665.34	2273	777.708	5399.14
C342	656324	Tumor	Batch III	Luminal A	7315.12	1801.39	590.208	404.467	12158.4	2306.97	1293.76	1540.31	922.392	264.134	862.36	912.893	976.17	1527.04	162.23	515.078	182.391	2033.35	547.61	565.47	1062.96	351.105	1427.1	1262.69	612.023	424.819	1742.7	1928.45	438.774	1518.05	250.901	1115.64	576.95	524.475	696.923	3399.47	8264.34	19082.7	2166.46	165.884	629.561	1558.43	834.481	552.858	3546.82
C363	1697635	Tumor	Batch III	TNBC	8369.6	1784.76	595.929	1199.71	13184	3962.01	7789.9	10360	1948.7	460.824	434.433	654.636	934.457	870.765	194.374	220.542	384.506	3995.45	1737.04	719.986	1375.11	477.518	2130.43	1503.73	321.873	1190.43	4936.75	1580.09	807.518	2227.73	857.44	1113.12	1016.98	185.548	868.977	4044.2	8499.48	7607.13	2303.63	1919.68	1862.55	2243.92	3639	733.234	3258.85
C389	595167	Tumor	Batch III	Luminal A	7911.39	1836.44	338.32	304.228	11823.4	2037.84	1180.7	1485.17	302.558	257.351	1108.3	427.336	424.2	781.322	380.215	321.634	136.933	1830.96	796.083	515.018	829.592	598.654	1662.95	527.128	365.894	423.767	1620.97	2350.41	342.909	34.0284	360.353	1091.75	605.407	263.506	404.07	3203.23	8159.98	16590.1	1746.45	402.818	427.114	1573.47	859.475	544.637	2931.02
C440	603298	Tumor	Batch III	Luminal A	7356.06	1566.5	454.994	443.097	11715.8	2833.97	746.731	1686.6	706.011	300.074	599.441	878.71	659.839	1503.62	163.404	216.954	145.805	1524.36	398.289	389.755	403.881	368.287	1059.42	1398.02	565.558	537.644	948.063	1287.08	326.314	507.592	210.505	1000.18	500.004	258.809	648.914	3948.48	8261.46	12378.9	1416.76	525.592	495.603	1353.69	1376.59	540.64	2068
C451	1009442	Tumor	Batch III	TNBC	7357.54	1073.17	724.749	688.89	11601.9	3031.98	3214.62	3839.47	635.639	284.996	329.771	525.962	527.452	761.385	162.309	156.203	176.715	2488.22	1156.37	624.828	1047.68	709.897	1663.64	713.832	205.416	635.891	2588.98	1847.42	384.297	790.532	424.335	731.394	695.018	296.602	486.357	3037.86	8435.87	10329.8	2678.04	554.12	579.376	1103.91	981.326	457.914	3056.02
C49	609487	Tumor	Batch II	Luminal A	7935.29	1076.4	956.263	537.297	13273.4	2628.66	2014.98	3131.03	580.936	257.948	413.485	566.698	863.567	1557.59	334.921	453.01	397.617	2529.87	884.1	721.952	886.556	307.852	2461.19	1054.15	435.287	1213.89	2407.59	2192.76	525.232	1201.96	523.802	962.044	898.583	370.092	973.719	4496.1	9829.32	18958.2	3397.67	1013.18	1565.04	2362.2	1965.62	529.729	4829.99
C494	544838	Tumor	Batch III	Luminal A	7363.37	1622.64	803.669	494.401	13175.2	3217.81	1743.59	2510.04	1166.49	256.645	289.033	1220.12	1020.19	1449.15	309.792	266.657	179.085	1637.41	122.598	485.251	510.914	711.751	1548.9	2211.65	1403.15	599.506	1814.98	1900.66	769.08	2284.63	278.621	2108.72	454.949	921.095	1571.78	3837.72	8203.21	23373.5	1780.77	620.965	849.115	1647.2	1819.92	593.619	3690.08
C521	1148483	Tumor	Batch IV	Luminal A	7650.88	1203.16	976.501	662.869	12665.9	4393.26	1744.4	2801.14	1318.65	100.196	319.441	822.226	883.339	840.968	335.103	342.679	152.54	2783.79	753.765	413.609	774.906	236.739	1817.2	1410.74	328.203	1176.91	4177.52	1351.64	139.374	2337.89	104.549	779.598	569.945	662.319	1454.8	3761.74	8490.72	10753.8	1891.63	705.212	1388.04	2230.3	2461.48	505.678	2408.09
C56	906116	Tumor	Batch III	Luminal A	7176.11	2139.41	861.069	707.772	12122.4	3333.39	2184.8	3005.23	1834.03	349.835	640.747	532.036	374.509	461.151	186.358	346.271	194.689	1808.73	904.126	642.308	1506.96	522.193	2191.79	2058.22	564.796	728.833	5513.95	2113.54	787.142	2082.07	789.633	1133.65	565.186	650.761	1607.28	3478.63	8243.88	5632.31	2281.09	559.278	715.47	1577.9	1617.39	728.526	3425.64
C586	1188179	Tumor	Batch III	TNBC	7765.93	3061.23	1096.81	1453.98	14317.1	4100.66	6253.68	6346.65	2815.42	499.146	442.207	544.574	891.221	930.646	256.65	401.326	627.254	5040.64	2884.44	417.115	783.296	599.914	3104.49	1745.44	700.193	778.332	7060.27	1898.21	663.797	856.143	729.211	1015.41	1498.03	812.752	1899.27	3158.42	8502.18	42119.4	5618.45	4046.38	3975.96	5006.27	2136.05	1208.57	4398.45
C60	1098323	Tumor	Batch IV	Luminal A	7138.65	3596.72	1235.98	221.553	12469	4770.47	2573.82	3081.94	772.11	201.54	257.863	1591.58	933.135	1340.87	447.802	579.474	466.856	2849.87	536.514	342.887	1163.28	413.113	3961.88	1824.88	536.716	394.07	1911.86	1506.54	527.619	922.927	886.015	1777.37	1071.01	754.83	1562.75	4827.85	8236.71	19850.6	3947.7	758.025	1133.77	2590.75	454.098	643.153	4765.11
C704	285737	Tumor	Batch III	Luminal A	7067.41	1347.14	296.211	335.119	10961	1421.17	1401.99	2241.55	516.225	452.107	661.388	462.517	579.167	696.73	154.359	288.684	96.6257	2079.75	448.813	313.971	864.422	1117.41	2745.51	1752.44	560.274	468.309	930.334	1826.99	551.785	1211.2	440.776	953.179	480.318	1211.21	1759.42	3442.17	8166.51	8459.61	2287.58	396.157	586.367	1074.75	785.087	412.823	2765.52
C75	1416619	Tumor	Batch I	TNBC	-4821.08	1512.59	648.72	547.851	17218.9	4480.03	1713.06	2366.88	890.316	383.918	675.141	494.969	625.829	655.933	309.506	190.54	255.748	2808.78	1457.79	388.683	577.906	414.943	1735.9	1392.14	631.46	845.897	2783.28	1035.67	621.408	1283.77	581.478	923.292	450.607	469.597	783.064	1357.74	-9528.12	11440.7	2839.26	1097.55	925.781	1977.39	1832.57	559.85	2283.16
C81	882129	Tumor	Batch III	Luminal A	7145.97	1070.23	493.936	411.865	12252.9	2478.95	2398.87	3064.62	722.483	161.512	278.316	428.813	508.595	536.388	154.684	158.327	177.973	1737.21	573.678	582.412	1097.35	221.585	1884.77	1088.8	420.07	470.411	4181.17	1406.56	443.971	1603	371.737	808.105	361.762	360.071	602.362	3357.86	8215.02	11489.5	1108.53	754.225	617.396	1100.82	1710.3	394.834	3211.27
CT74	278408	Tumor	Batch IV	TNBC	7930.4	2952.22	388.785	385.573	11812.4	2175.95	2998.3	3511.4	536.553	173.272	542.128	431.131	514.14	532.734	276.864	143.269	341.167	3125.33	1596.23	339.353	830.6	1027.69	2456.75	713.367	398.275	1648.62	5393.2	2686.57	196.247	881.082	293.694	1169.47	725.46	630.905	1057.82	4749.02	8409.13	7036.62	2479.99	615.126	1337.87	2575.1	678.895	540.271	3466.88
GT07	1222576	Tumor	Batch III	Luminal A	7534.01	1864.21	906.151	767.172	17909.9	3695.09	2146.61	2447.79	338.169	238.785	410.1	314.257	618.88	321.589	326.788	137.046	199.306	1517.69	716.993	595.087	491.413	787.552	4039.29	1013.1	307.992	1004.28	5166.82	331.53	493.348	1816.38	1220	901.729	962.242	199.786	1025.81	5038.02	8615.92	12172.6	6325.27	1360.97	1392.97	1945.52	3788.89	604.177	4168.84
GT141	444669	Tumor	Batch IV	TNBC	8024.14	2928.79	760.481	823.772	11455	3051.95	4588.58	5538.77	415.748	239.676	560.262	826.774	635.964	1013.65	400.928	261.292	194.208	2951.25	1038.76	641.412	765.667	789.922	2336.65	1102.37	261.65	804.436	2938.01	1624.25	106.283	1295.44	705.615	1214.55	1192.5	465.495	949.189	3468.94	8951.85	10362.4	2211.59	1516.55	1769.41	1619.69	1240.68	895.617	5081.12
GT226	570663	Tumor	Batch IV	Luminal B HER2+	7729.3	1770.52	555.304	551.643	11002.7	2365.81	2628.42	2619.17	397.405	217.412	595.706	563.678	490.604	716.682	294.18	292.064	124.591	1717.79	783.903	539.359	869.54	321.064	2219.8	1204.81	234.884	664.749	3179.32	1266.87	357.145	973.106	251.09	391.343	750.581	251.316	1027.13	4096.03	8715.91	8458.5	2519.97	671.393	1087.33	2128.12	983.118	364.065	2711.23
GT74	736228	Tumor	Batch II	Luminal A	7020.01	1388.27	890.014	574.403	18902.9	3392.77	5865.4	5934.62	1200.59	216.469	1016.29	421.487	836.443	538.157	335.01	79.7877	222.507	2195.64	881.882	969.225	949.195	1038.36	2271.57	1596.09	303.093	832.83	4572.91	1812.81	645.352	1916.8	573.388	920.122	758.001	591.534	1054.02	5145.48	10752.1	9317.04	6664.41	596.898	887.221	1679.36	2252.48	770.208	6340.88
GT91	747892	Tumor	Batch IV	TNBC	7178.93	601.562	514.296	-61.6488	11458.4	1856.22	-446.21	63.4112	669.662	196.736	769.471	402.775	428.826	609.984	133.402	162.974	26.0109	1598.21	526.672	715.03	1386.52	276.103	957.211	2726.45	152.015	175.476	-272.435	365.545	270.002	628.993	92.4616	622.232	502.913	609.533	480.461	1836.27	7929.01	2949.54	1341.05	384.478	456.533	1053.24	2172.47	390.052	282.319
GT93	567925	Tumor	Batch IV	Luminal B HER2+	7711.56	1423.18	1614.32	1165.78	13495.8	4057.72	5455.6	5950.76	1191.77	415.606	894.314	866.911	790.47	946.73	233.727	376.317	331.062	2591.91	1536.5	458.685	1133.98	792.975	2598.72	2945.01	293.801	1077.09	4449.55	1202.77	530.553	2656.37	1091.38	1706.81	628.23	370.079	983.481	4062.49	9189.43	8133.8	2050.82	2877.8	1824.46	2594.46	1579.65	779.761	4007.91
MT1023	386016	Tumor	Batch IV	TNBC	7454.46	118.443	806.77	662.321	13202.6	2271.53	626.39	987.59	924.881	624.499	329.935	338.225	617.809	810.923	192.249	61.4564	90.6854	3072.63	1159.7	878.219	709.41	37.6516	1727.86	1929.3	466.526	239.658	172.068	819.34	555.617	1637.81	-8.87521	868.049	442.219	196.02	814.715	2095.08	7956.42	7647.08	1370.87	844.079	498.949	768.328	1464.63	563.079	1660.15
MT1029	479812	Tumor	Batch IV	TNBC	8389.41	3080.98	759.052	953.935	12957.7	3161.42	2312.36	2992.45	761.361	380.414	455.131	750.907	740.973	888.837	325.578	268.264	481.181	3972.1	2288.1	845.912	1631.3	664.066	2231.32	1476.07	399.24	581.796	4024.67	3222.99	567.54	934.501	1264.26	1294.76	1703.66	367.14	1011.28	5191.82	8781.2	17611.3	4369.33	981.648	1408.13	2630.85	1928.57	1546.61	5179.89
MT111	253110	Tumor	Batch IV	TNBC	7702.21	3803.21	622.228	1186.76	13192.6	3189.04	3325.45	4289.37	575.5	220.984	808.052	600.475	525.172	667.073	501.963	398.777	338.683	3223.61	1669.95	643.578	1320.33	989.323	1688.4	464.672	628.123	571.033	3841.46	1374.45	263.238	1737.83	1169.13	1720.67	1123.08	375.466	1378.99	4419.6	8313.69	21079.7	2650.9	659.973	1299.12	1029.44	1027.1	819.132	7160.97
MT1118	838067	Tumor	Batch III	TNBC	8497.18	1664.35	830.237	595.987	12997.6	3204.58	1824.04	2242.71	413.95	195.714	513.3	358.454	823.391	1024.12	521.88	303.667	287.884	5216.23	2177.14	239.149	775.933	747.381	2237.64	1309.02	321.985	687.412	1791.16	2259.16	358.91	1276.55	629.752	821.938	772.984	303.922	911.533	5278.55	10239.8	9736.63	3351.41	910.79	1246.09	1999.3	1469.76	571.002	3018.64
MT1213	505524	Tumor	Batch IV	Luminal A	7329.66	1046.15	375.775	751.48	12292.1	2277.75	677.561	788.413	1435.24	456.49	537.367	585.189	449.676	1090.26	210.148	160.391	95.5102	1926.64	1049.3	434.895	1097.4	437.038	1169.11	3417.51	406.042	486.051	2475.23	1871.79	1061.01	1574.14	132.98	734.887	794.877	493.253	837.879	3215.57	8747.51	9667.08	2160.25	290.6	570.652	1331.3	1209.73	424.527	2839.16
MT1230	377142	Tumor	Batch IV	Luminal B HER2+	7656.68	1530.42	394.184	483.561	12055.8	2555.38	771.832	1486.84	580.417	324.629	702.176	431.887	813.567	881.416	384.127	223.661	78.7868	2842.17	465.824	709.698	967.774	572.832	1812.09	468.739	217.942	210.948	471.338	1922.02	78.2161	635.001	666.958	2106.63	1209.23	358.566	465.3	4258.96	8381.2	23680.3	2480.39	211.676	349.845	1803.17	116.702	605.747	3301.57
MT1266	1077693	Tumor	Batch III	TNBC	7572.54	1255.56	304.799	321.844	10781.3	2098.16	1468.03	1783.17	455.968	201.242	583.031	374.548	639.702	729.475	575.918	64.2971	175.245	2527.76	1446.79	426.234	801.411	386.683	1828.48	895.809	254.925	593.156	2240.01	1338.29	285.652	838.675	502.061	556.688	801.279	320.55	954.244	3328.32	8915.87	8973.93	1963.6	643.436	817.591	1494.87	686.235	553.794	3417.46
MT1275	1056656	Tumor	Batch IV	Luminal A	7216	4072.26	597.429	546.703	13441.9	3590.76	1791.21	2471.95	772.167	197.343	485.006	576.282	645.686	850.771	266.573	190.477	155.117	3317.8	709.12	486.631	887.572	650.604	1921.2	905.149	473.137	1362.83	6873.9	3195.4	576.672	1368.57	1889.39	1840.8	1404.54	372.342	1399.27	4036.05	8058.3	18323.7	3467.93	406.454	745.59	1480.52	1644.55	632.138	4137.1
MT1310	823832	Tumor	Batch IV	Luminal B HER2+	7113.97	465.98	454.444	46.4116	11658.1	1694.62	1198.23	1499.12	979.02	405.237	623.839	298.623	659.93	803.343	212.676	259.655	190.346	2047.32	790.007	642.749	814.865	477.787	1398.86	2686.03	382.165	794.223	3416.13	1872.99	835.532	1178.7	244.798	404.479	677.118	550.189	673.545	3942.33	8800.87	9873.02	1692.98	288.479	648.104	1293.8	922.923	503.857	1216.89
MT1315	1080177	Tumor	Batch IV	Luminal B HER2+	7162.32	3715.85	295.76	1309.24	13310.1	2842.03	4290.82	4723.05	479.17	270.13	269.366	300.787	427.278	536.98	214.55	55.2968	642.51	1975.96	967.795	467.012	846.627	953.679	1963.12	839.594	361.128	1329.38	16963.1	3497.28	332.227	2810.32	586.275	149.91	482.142	144.045	1449.05	5125.15	8552.67	21230.5	2540.06	937.457	1012.06	1142.24	815.309	587.341	2272.38
MT1337	1492840	Tumor	Batch III	TNBC	7427.28	4313.67	1504.53	1143.66	14460.4	4942.29	3890.56	4838.64	472.029	188.537	416.771	2361.74	587.47	719.683	496.51	230.604	411.613	7612.81	2371.51	509.057	1100.86	752.666	4330.91	517.225	552.167	912.504	9056.98	2534.44	349.374	2183.46	849.014	1123.26	1851.78	609.694	2205.53	4734.8	8661.86	18361.8	10833.2	1097.2	1656.67	2670.07	1039.65	1193.82	6714.55
MT1386	652815	Tumor	Batch III	TNBC	7733	1788.26	288.244	568.85	11562	1996.42	1590.94	1856.86	204.451	147.79	504.68	158.533	392.612	565.116	131.367	147.83	110.181	2069.03	1453.29	587.056	929.477	578.175	2032.71	857.769	325.794	249.708	1839.74	1447.77	155.185	900.82	386.267	747.497	871.261	312.16	1037.68	3491.4	8481.16	9091.35	1926.85	430.575	516.012	1774.76	908.081	428.346	2834.34
MT1525	2171095	Tumor	Batch IV	TNBC	7146.47	-561.258	875.947	959.727	17632	3063.19	8420.32	10970.9	679.53	455.473	67.5904	70.9831	340.624	465.961	151.728	36.3497	48.5203	1628.03	488.681	362.169	664.349	69.9168	4606.82	94.2337	287.159	654.409	5311.6	1480.81	274.701	651.659	27.8908	-304.023	282.563	98.8092	350.99	1649.81	7741.47	14921.5	1556.11	2161.24	1332.52	1029.3	1462.29	351.801	1066.2
MT1584	1239139	Tumor	Batch IV	TNBC	7303.07	3346.68	463.369	809.499	11891.1	2732.69	3198.77	3393.3	566.143	164.206	578.992	671.848	546.657	703.661	183.605	380.739	211.455	2352.67	836.978	361.144	652.077	594.378	2571.14	943.211	257.777	797.423	4753.05	2325.62	104.035	872.56	1357.28	2071.87	1002.03	270.619	1014.97	4931.58	8141.65	15009.9	15488.7	406.246	1006.11	1808.49	789.25	778.018	4011.28
MT1643	839938	Tumor	Batch IV	Luminal A	7793.52	1477.24	327.241	358.22	13114.2	2289.8	5265.02	6289.89	541.875	338.656	284.579	486.912	337.809	786.437	308.698	158.303	305.65	3339.02	1227.21	646.076	1204.6	465.374	2672.85	809.3	304.94	1724.67	11455.6	2833.17	416.261	1748.06	869.306	466.972	778.313	177.404	1025.57	3106.97	7864.62	25692.2	3343.86	869.578	615.464	1854.17	2816.05	663.721	5879.5
MT174	633367	Tumor	Batch III	Luminal A	7405.25	1335.27	225.176	283.765	11524.5	2017.79	896.719	1340.02	708.606	163.765	762.244	396.852	394.578	524.602	250.173	121.092	104.199	964.529	332.395	478.06	635.39	451.51	1778.9	596.679	296.38	464.509	704.871	1241.17	253.307	274.703	279.611	714.844	500.063	453.003	706.347	3730.56	8175.15	10037.2	1670.84	298.725	536.997	938.816	1172.25	563.903	1875.6
MT1794	578834	Tumor	Batch IV	TNBC	8762.16	1491.51	569.478	704.202	12944.3	2259.28	5656.77	6716.24	710.959	298.521	336.639	134.667	644.558	857.216	362.648	113.661	641.005	3357.46	2639.28	898.804	1210.27	659.66	1776.51	853.548	180.849	1028.49	2944.02	1239.73	362.469	2096.45	347.625	195.589	884.536	362.459	705.554	4674.89	11506.3	9143.55	1926.68	709.534	1309.79	2326.22	2447.04	603.888	4550.67
MT1847	707617	Tumor	Batch IV	Luminal A	7467.3	1189.78	541.883	488.056	11840.2	2113.56	1461.4	2033.74	201.972	90.9185	489.99	321.026	414.947	503.518	122.609	78.8543	76.196	1795.23	898.514	318.572	262.516	320.313	1950.53	835.214	255.031	482.064	1019.53	2445.33	42.4496	48.9224	1189.46	317.733	445.067	248.387	698.722	2320.93	8129.44	4630.03	3025.38	608.691	1292.58	1335.89	683.364	657.346	1786.63
MT196	1001708	Tumor	Batch II	Luminal A	6920.36	1072.21	226.834	356.159	7486.4	1448.8	931.146	1201.33	833.875	233.416	907.02	223.259	285.597	424.132	191.19	86.7119	137.659	987.591	779.445	94.9688	538.609	279.258	1507.69	492.002	374.698	245.126	1378.86	1031.41	90.7866	675.854	406.062	664.96	318.496	448.147	714.867	2511.24	7351.91	4410.34	672.207	586.17	468.548	1031.48	1098.54	350.893	1074.03
MT219	353645	Tumor	Batch IV	Luminal A	7467.76	1752.57	701.177	1141.02	13052.7	2452.03	1337.39	1378.92	892.623	229.392	749.245	826.931	686.987	1086.38	212.288	240.214	-1.1587	2841.68	318	551.548	680.377	772.971	2344.3	509.394	553.357	154.518	2257.85	404.541	306.329	883.879	394.976	2060.84	613.569	70.4773	450.224	4206.71	8173.91	13136.6	2185.28	344.085	423.162	1186.8	-108.465	840.584	4363.15
MT237	609808	Tumor	Batch III	Luminal A	7259.29	1306.31	140.221	532.6	12531.4	2735.98	3044.12	3077.65	365.071	136.187	730.385	481.862	387.179	460.257	402.928	148.425	110.048	3095.54	977.258	326.674	436.726	254.008	2068.6	1280.78	231.28	555.256	4007.56	2392.77	274.194	1663.68	843.739	551.115	749.578	291.58	602.182	3678.53	8284.31	9728.04	6820.75	518.956	690.354	1018.08	1089.6	653.273	4002.31
MT2385	1253990	Tumor	Batch IV	Luminal A	6937.63	681.635	438.295	28.2881	11178.9	1894.52	551.535	468.913	199.003	150.78	559.886	268.67	295.993	645.226	108.109	231.423	-6.1461	1511.64	551.309	282.829	517.172	170.654	1008.84	556.155	129.644	231.175	203.316	728.626	130.439	903.788	78.5931	110.693	506.479	396.964	669.16	2646.63	8009.58	6839.91	2942.74	109.506	465.478	548.4	236.326	366.279	989.686
MT265	616061	Tumor	Batch II	Luminal A	7750.03	1602.86	684.174	861.695	12777.9	2878.44	2263.92	3007.73	965.039	391.59	359.51	507.647	1565.18	1439.62	411.979	382.593	438.731	5019.49	2014.53	484.347	250.849	479.128	2351.08	4188.3	554.721	826.071	3515.85	1635.15	907.117	1995.35	562.194	1314.15	987.491	306.861	898.844	3857.48	9276.66	43963.2	1970.29	980.43	1924.82	2711.75	2122.39	1136.91	7555.95
MT269	790772	Tumor	Batch IV	Luminal A	7209.07	623.502	756.738	758.533	14184.6	2470.17	709.377	839.525	2232.39	626.731	389.541	731.705	683.352	974.841	329.549	212.165	145.009	3116.02	901.705	829.685	893.153	369.963	2909.57	2366.57	1112.28	1017.95	1886.66	2540.75	1000.63	3079.16	9.69364	993.392	748.864	621.46	888.465	5035.21	8380.57	21661.4	3005.39	1603.75	1068.44	2059.7	3801.08	670.543	1205.14
MT290	596098	Tumor	Batch II	Luminal A	8704.79	1689.03	617.283	512.123	8956.1	1937.75	1246.3	1689.35	632.519	298.553	499.604	402.576	420.269	559.98	317.522	238.467	197.861	1957.86	845.712	285.795	542.359	334.151	1641.08	1067.33	457.002	557.165	1632.02	2204.26	299.468	896.328	486.469	1190.33	555.335	500.909	774.304	3883.37	10554	23074.2	1556.34	478.271	563.872	1360.83	1260.88	616.911	1074.92
MT350	611804	Tumor	Batch IV	Luminal B HER2+	7379.85	2441.98	908.149	754.239	12248.3	3934.56	1621.06	1606.2	512.001	235.222	368.07	899.356	690.634	894.728	410.732	248.771	182.78	2689.43	581.762	681.926	809.283	527.797	1392.89	711.824	460.578	229.375	3176.37	1319.19	418.673	1205.67	339.61	1688.52	644.51	425.832	771.487	3745.43	7894.26	18932.6	3175.72	544.825	605.223	1058.02	254.845	690.788	3783.3
MT359	649049	Tumor	Batch IV	Luminal A	7182.14	2864.43	395.52	731.944	12165.8	2530.19	1396.33	2091.2	712.335	177.039	1016.98	911.658	467.098	795.521	201.18	222.694	130.564	2923.6	535.507	593.34	411.157	528.864	1489.08	639.059	404.256	362.571	3566.16	1034.66	119.924	1030.84	442.095	1284.55	738.288	251.066	997.446	3475.59	8209.31	14425.7	3533.92	271.006	778.149	1153.83	1186.17	764.233	2663.78
MT450	608570	Tumor	Batch IV	TNBC	7184.81	1741.19	604.719	333.82	12046.7	2457.83	1532.45	2209.29	451.879	248.11	319.885	423.082	643.215	1110.62	447.771	228.172	285.977	3218.69	1171.29	878.411	720.361	443.866	1447.46	1752.84	266.016	636.361	3041.94	1284.04	470.9	1670.32	282.768	974.98	491.22	330.903	857.689	2619.4	8332.77	7849.06	1472.06	344.719	861.764	1215.83	1381.92	790.716	4160.96
MT469	146835	Tumor	Batch IV	Luminal A	8683.01	542.49	455.248	-15.8726	12372.8	4162.2	4241.71	5604.82	843.535	353.328	357.667	742.097	990.282	811.541	500.891	340.182	290.995	4529.13	55.5805	726.786	1289.09	375.236	91.327	66.3988	512.082	1011.08	3895.17	2465.57	634.157	1996.63	-133.723	757.209	1014.21	571.114	1951.3	4312.92	8575.29	53778	1855.76	80.8554	110.676	1020.85	2809.75	556.174	5787.43
MT518	595605	Tumor	Batch IV	Luminal A	7200.28	2771.85	617.238	253.121	13497.1	4158.72	42.1241	629.943	1259.12	265.854	724.296	622.907	784.197	1074.92	351.686	357.644	192.524	3852.48	1247.67	619.129	1595.18	1173.58	1625.13	1509.98	596.102	532.322	1487.15	2585.49	635.402	1394.93	238.138	1615.96	680.903	425.909	703.508	4568.81	8744.16	18267.1	4366.07	598.149	727.693	2016.93	1306.75	687.771	2235.05
MT53	763780	Tumor	Batch II	Luminal A	8255.13	3576.67	651.532	574.271	13703.9	3289.13	1952.69	2438.93	508.482	172.651	809.726	661.022	702.562	811.062	417.206	295.848	208.505	3241.85	1174.7	808.53	1007.28	674.01	2047.34	930.376	349.713	580.275	3921.51	2116.12	240.526	1278.84	515.103	793.042	814.935	233.582	734.815	4911.84	11792.8	20873.1	3961.98	505.115	1063.02	2174.14	1019.71	748.303	5486.85
MT578	898449	Tumor	Batch IV	TNBC	7873.05	2978.09	460.899	725.655	12653	2907.75	2584.84	3705.61	340.889	135.781	87.2147	465.704	390.796	718.504	279.019	176.214	457.281	2941.82	1666.33	806.006	1137.07	587.266	1645.32	456.173	214.143	826.783	6633.09	2389.53	269.513	1343.81	859.742	768.368	703.815	287.29	1384.24	3365.67	8137.25	12394.9	2889.7	835.736	1065.53	1631.65	981.775	559.938	3442.43
MT658	512015	Tumor	Batch IV	Luminal A	8427.31	5672.55	688.76	1375.27	13384.5	3010.58	2037.25	3759.41	1036.52	245.485	769.018	641.567	685.616	1111.27	372.193	302.221	132.206	2122.81	1006.4	384.515	1171.93	1210.57	960.767	698.171	840.807	421.081	2884.82	3168.91	943.264	2229.65	1100.74	2511.2	2296.63	211.69	508.291	5654.77	9708.37	27928	2200.45	189.646	1072.97	1396.52	205.083	1155.37	8184.38
MT689	278091	Tumor	Batch IV	Luminal A	7980.65	1528.46	1063.43	974.278	12944.1	2983.15	4869.42	5400.64	1289.99	248.94	323.154	1250.19	1206.14	1548.54	403.828	770.942	267.867	3867.2	2090.9	762.694	1607.97	645.487	2260.1	1931.43	699.518	347.821	5850.65	1192.07	974.902	1879.18	69.9199	1338.82	1111.52	258.751	881.996	3554.75	8691.09	24667.6	1712.46	841.088	1616.12	2197.25	517.366	583.106	6425.81
MT75	719519	Tumor	Batch II	Luminal B	5640.37	1868.1	437.51	515.773	7985.59	2223.04	1684.17	1491.24	635.414	143.349	520.028	770.725	472.923	1170.83	263.152	128.755	111.516	1571.64	699.274	175.806	527.053	429.336	1847.29	1186.62	299.753	365.415	2656.95	1453.91	256.153	880.1	440.321	997.968	556.428	201.947	678.068	2928.59	5725.71	8460.6	1640.02	559.873	390.557	1263.43	776.461	440.942	3074.44
MT750	414845	Tumor	Batch IV	Luminal A	7874.96	3425.9	451.444	1885.87	12699.8	2890.04	5986.58	5237.6	531.852	292.61	1447.44	629.836	934.113	947.673	261.913	524.58	716.101	2399.75	964.461	567.918	1178.72	794.622	2424.83	468.755	352.939	350.7	4535.83	3227.8	522.554	905.129	977.348	1069.61	1791.81	215.73	828.597	3887.43	8377.46	34390.7	2928.13	942.388	1162.02	3088.85	233.607	727.706	23283.3
MT77	1142600	Tumor	Batch II	Luminal A	5413.67	1145.44	603.578	415.327	8035.9	2014.98	1630.28	1933.25	659.049	280.173	461.154	328.428	354.594	586.65	180.883	190.969	166.881	1295.36	714.811	177.658	393.146	272.873	1431.32	734.561	272.649	359.478	1505.33	1080.78	437.148	980.651	428.111	758.61	478.034	525.731	698.776	2434.68	5683.09	1930.09	1070.88	567.147	499.889	852.452	1266.36	317.425	736.191
MT79	399700	Tumor	Batch IV	Luminal A	9178.97	2334.25	1186.72	962.442	15573.7	5527.41	1986.4	2869.94	810.177	164.781	929.571	510.473	1562.33	1465.15	959.983	612.587	801.291	2608.16	735.326	880.524	996.948	1264.82	5168.45	645.902	231.087	696.887	1640.63	3340.21	941.222	2708.45	1285.76	1833.66	1232.67	391.993	1008.78	8343.87	8840.29	10517.9	3730.6	1347.02	1286.78	3187.95	2896.26	987.892	4874.34
MT813	358157	Tumor	Batch IV	Luminal A	7492.97	2326.95	204.105	665.095	15053.8	3841.79	1127.76	1542.73	1182.38	323.778	334.771	612.496	572.201	757.971	307.59	161.912	207.007	2888.9	884.882	611.377	893.568	947.235	2543.82	715.948	413.984	109.923	503.097	2213.79	508.579	865.853	976.269	1831.66	1038.47	606.89	776.207	3854.92	8558.2	27778	5313.29	508.57	502.495	1080.6	2206.93	1093.73	1602.94
MT895	482470	Tumor	Batch IV	Luminal A	7902.7	1949.91	1040.03	1384.88	14039.3	3980.91	2633.66	3165.38	1302.57	392.66	468.411	949.105	833.102	1376.6	498.793	127.54	264.618	3044.5	1081.77	524.728	632.939	383.118	1728.07	1977.35	705.876	547.597	1604.41	1474.4	888.248	2599.46	36.5215	536.823	485.441	395.634	931.591	3584.93	7899.79	10572.1	2000.23	747.057	1176.61	1325.88	970.27	806.973	2357.49
MT979	322166	Tumor	Batch IV	Luminal B HER2+	7480.94	470.746	533.998	-20.7795	11934.6	2152.73	571.133	398.837	2054.16	471.572	1131.09	527.016	816.001	1201.26	323.073	203.678	207.215	2516.01	1178.88	743.126	1807.63	244.272	1264.97	2244.53	667.062	501.45	-125.183	1585.93	701.215	238.344	61.4275	1136.43	336.916	425.598	426.997	2977.06	8820.67	18118.9	1861.24	712.792	474.17	1824.55	1061.14	404.1	1046.39
MT990	259240	Tumor	Batch IV	Luminal A	7412.54	1042.11	463.561	852.304	12245.5	2947.99	2093.6	2867.87	1335.59	188.129	258.768	1088.58	544.784	984.561	598.122	181.635	247.263	2155.64	462.642	811.915	499.467	653.325	1588.11	1993.27	864.982	441.622	1837.87	1540.75	281.568	1404.95	501.423	1350.21	867.89	165.763	743.858	2300.69	7933.08	9226.37	1436.13	995.332	1325.41	992.638	1797.22	256.969	3110.02
[truncated: 43 more columns]

## Sheet: raw cts_all snornas_CO method
S1d Table. Raw counts of all snoRNAs from cases
Sample ID	Number of Alignments	Tissue	Batch	Subtype	SCARNA16.3-201	SNORA70.28-201	SNORA59A-201	snoU13.236-201	SCARNA21.2-201	snoU13.350-201	SCARNA18.5-201	SCARNA1-201	SNORA73B-201	SNORD99-201	SNORD103A-201	SNORD103B-201	SNORD85-201	SNORA62.2-201	SNORA63.8-201	SNORA63.12-201	SNORA55-201	SNORD55-201	SNORD46-201	SNORD38A-201	SNORD38B-201	snoU13.411-201	SNORA58.1-201	SNORA31.13-201	SNORD45C-201	SNORD45A-201	SNORD45B-201	SNORA2.1-201	SNORD81.1-201	U3.2-201	SNORD21-201	SNORA66-201	SNORA51.9-201	SCARNA16.4-201	SNORA42.4-201	U3.39-201	SNORA40.4-201	snoU13.114-201	SNORA40.19-201	SNORA44.1-201	U3.70-201	SNORA58.2-201	SNORA42-201	SCARNA4-201	SNORD64.1-201
BM01-13	341385	Tumor	Batch IV	Luminal A	0	0	1	0	0	0	0	3	12	11	3	4	48	0	1	0	1	18	27	24	45	0	0	1	90	112	17	0	0	3	15	13	0	0	0	0	0	0	0	0	0	11	4	40	0
BM01-15	550011	Tumor	Batch II	Luminal A	0	0	0	0	0	0	0	1	16	337	10	11	112	0	3	0	1	25	28	868	164	0	0	0	115	154	23	0	2	0	24	11	0	0	0	0	0	0	0	1	0	2	4	37	0
BM01-27	1019169	Tumor	Batch III	TNBC	1	0	3	0	0	0	0	12	62	82	28	36	82	1	21	1	9	44	60	141	125	0	1	0	117	153	51	0	11	0	50	52	0	0	0	0	0	0	0	0	0	18	8	113	0
BM01-29	482609	Tumor	Batch IV	Luminal A	0	0	0	0	0	0	0	3	10	36	12	12	112	0	3	0	1	33	59	79	97	0	0	0	81	107	57	0	1	2	81	12	0	0	0	0	0	0	0	0	0	10	3	58	0
BM01-34	250446	Tumor	Batch IV	Luminal A	0	0	0	0	0	0	0	2	8	31	3	12	43	0	2	0	1	18	7	30	38	0	0	0	36	55	8	0	1	1	25	14	0	0	0	0	0	0	0	0	0	15	1	37	0
BM01-5	860026	Tumor	Batch II	Luminal A	0	0	0	0	0	0	0	1	22	282	16	23	62	0	9	0	2	36	42	514	91	0	0	1	82	109	0	0	1	1	24	21	0	0	1	2	0	0	0	0	0	6	8	74	0
C1010	814596	Tumor	Batch IV	TNBC	0	0	1	0	0	0	0	2	19	78	18	22	222	0	7	0	6	43	45	84	141	0	0	0	162	234	61	0	1	1	69	14	0	0	0	0	0	0	1	0	0	17	33	63	0
C108	537362	Tumor	Batch II	Luminal A	0	0	1	0	0	0	0	3	11	53	4	3	36	0	12	0	3	8	21	104	31	0	0	0	79	102	18	0	0	0	2	8	0	0	0	1	0	0	0	0	0	4	0	16	0
C131	1784783	Tumor	Batch III	TNBC	0	0	3	0	0	1	0	13	64	195	95	116	323	0	40	0	15	84	136	395	277	0	0	3	344	323	115	0	14	3	56	40	0	0	1	5	0	0	0	0	0	30	15	211	0
C135	842422	Tumor	Batch III	Luminal A	0	0	0	0	0	1	0	7	35	55	14	15	80	0	13	0	6	45	48	155	88	0	0	0	159	161	17	0	1	6	22	23	0	0	1	1	0	0	0	0	0	13	14	110	0
C139	574605	Tumor	Batch III	Luminal A	0	0	0	0	0	0	0	14	43	42	20	21	70	0	11	0	2	52	37	159	101	0	0	1	54	82	7	0	3	2	32	22	0	0	1	0	0	0	0	0	0	9	7	82	0
C140	453939	Tumor	Batch III	Luminal A	1	0	0	0	0	0	0	1	8	22	12	8	28	0	8	0	5	28	35	75	58	0	0	0	40	81	18	0	2	0	23	18	0	0	1	1	0	0	0	1	0	15	3	79	0
C152	484214	Tumor	Batch III	Luminal A	0	0	0	0	0	0	0	2	14	28	14	11	47	0	2	0	0	41	21	115	90	0	0	0	26	48	2	0	1	0	8	14	0	0	0	1	0	0	0	0	0	8	3	50	0
C165	709188	Tumor	Batch III	Luminal A	0	0	1	0	0	0	0	4	37	92	25	41	114	0	16	0	7	77	75	251	176	0	0	1	277	266	88	0	8	0	54	21	0	0	0	1	0	0	0	1	0	12	6	112	0
C166	714849	Tumor	Batch II	Luminal A	1	0	2	0	0	0	0	7	50	52	16	13	138	0	29	0	6	51	46	275	132	0	1	0	118	155	38	0	2	2	51	27	0	0	0	0	0	0	0	1	0	23	8	213	0
C18	792755	Tumor	Batch III	Luminal A	0	0	1	0	0	0	0	5	28	45	8	20	60	0	9	0	3	50	36	152	93	0	0	0	68	122	17	0	2	2	26	20	0	0	0	1	0	0	0	0	0	15	4	108	0
C197	1257834	Tumor	Batch IV	Luminal B HER2+	1	0	2	0	0	0	0	12	42	67	37	35	165	0	27	0	5	115	130	215	246	0	0	2	281	396	1	0	5	3	102	131	1	1	0	4	0	0	1	1	0	40	13	188	0
C201	1541780	Tumor	Batch III	TNBC	1	0	0	0	0	0	0	8	31	78	54	40	143	0	45	0	9	141	181	389	341	0	1	6	327	436	121	0	21	5	133	76	0	0	0	2	1	0	1	0	0	44	10	270	0
C203	616605	Tumor	Batch IV	Luminal A	0	0	0	0	0	0	0	1	4	49	12	4	72	0	0	0	0	10	24	32	48	0	0	0	71	88	31	1	0	0	16	3	0	0	0	0	0	0	0	0	0	2	13	10	0
C204	508917	Tumor	Batch III	Luminal A	0	0	2	0	0	0	0	3	14	16	5	6	27	0	3	0	1	23	7	68	29	0	0	0	27	27	4	0	2	0	9	13	0	0	0	0	0	0	0	0	0	15	0	23	0
C22	496338	Tumor	Batch II	Luminal A	0	0	0	0	0	0	0	7	22	247	11	3	65	0	16	0	1	15	24	338	90	2	2	0	48	78	16	0	5	1	5	10	0	0	0	0	0	0	0	0	0	26	6	76	0
C225	1260473	Tumor	Batch IV	Luminal A	0	0	1	0	0	0	0	9	55	75	52	56	202	0	21	0	5	76	100	134	185	0	0	4	235	284	96	0	2	1	128	34	0	0	0	0	0	0	0	0	0	22	25	145	0
C23	922050	Tumor	Batch III	Luminal A	1	0	0	0	0	0	0	5	54	110	49	52	126	0	23	0	5	107	75	353	172	0	0	0	158	236	75	0	3	2	61	58	0	0	0	2	0	0	1	1	0	38	11	171	0
C234	778158	Tumor	Batch III	Luminal A	1	0	0	0	0	0	0	9	29	37	19	28	82	0	13	0	1	62	36	208	109	0	0	2	104	125	43	0	9	2	31	16	0	0	0	2	0	0	0	0	0	15	5	80	0
C249	769457	Tumor	Batch II	Luminal A	0	0	0	0	0	0	1	6	28	64	8	12	71	0	5	0	6	25	22	222	64	0	0	0	54	59	13	0	0	1	15	18	0	0	0	1	0	0	0	0	0	9	4	46	0
C250	511146	Tumor	Batch III	Luminal A	0	0	0	0	0	0	0	3	19	65	29	24	96	0	7	0	2	31	32	150	77	0	0	0	42	58	0	0	5	0	13	21	0	0	0	0	0	0	0	0	0	11	5	57	0
C257	1103360	Tumor	Batch III	Luminal A	0	0	0	0	0	0	0	3	15	68	42	63	135	0	7	0	9	45	28	208	121	0	1	0	71	104	15	0	5	0	21	18	0	0	2	0	0	0	0	0	0	29	15	106	0
C258	1366470	Tumor	Batch I	TNBC	0	0	1	0	0	0	0	8	18	2399	39	44	159	0	6	0	2	67	57	3185	364	0	1	1	267	369	73	0	2	6	8	24	0	0	0	0	0	0	0	0	0	8	5	71	0
C268	1510039	Tumor	Batch I	TNBC	0	0	0	0	0	0	0	7	54	4365	43	60	187	0	13	0	9	60	61	3860	489	0	1	1	139	230	41	0	2	1	22	30	0	0	0	0	0	0	0	0	0	18	23	112	0
C280	1112356	Tumor	Batch IV	Luminal B HER2+	1	0	0	0	0	0	0	4	37	56	19	11	173	0	22	0	6	92	64	117	173	0	0	5	150	237	69	0	3	5	122	65	0	0	0	0	0	0	0	0	0	45	18	122	0
C287	1502573	Tumor	Batch I	TNBC	0	0	1	0	0	0	1	10	63	1850	57	52	99	0	16	0	3	106	76	5358	592	0	1	1	159	273	19	0	1	0	35	55	0	0	0	0	0	0	0	1	0	36	11	108	0
C288	1361596	Tumor	Batch I	TNBC	0	0	0	0	0	0	0	0	23	3784	63	70	144	0	10	0	1	99	71	3003	345	0	0	1	170	341	57	0	2	1	36	25	0	0	0	1	0	0	0	0	0	5	3	40	0
C304	1122444	Tumor	Batch I	TNBC	0	0	0	0	0	0	0	7	30	1963	41	24	126	0	5	0	2	37	34	2686	308	0	0	1	95	190	33	0	1	0	16	24	0	0	0	0	0	0	0	0	0	5	7	31	0
C306	713804	Tumor	Batch II	Luminal B	0	0	0	0	0	1	0	8	40	39	14	14	72	0	12	0	3	38	45	339	159	0	0	1	198	257	19	0	0	0	23	34	0	0	0	1	0	0	0	0	0	16	4	73	0
C336	725691	Tumor	Batch II	Luminal A	0	0	1	0	0	0	0	1	45	38	6	9	67	0	14	0	2	44	39	221	80	0	0	0	154	168	15	0	1	0	13	13	0	0	0	0	0	0	0	0	0	5	1	69	0
C340	1155195	Tumor	Batch III	Luminal A	0	0	0	0	1	0	0	18	102	160	82	68	160	0	30	0	8	219	160	612	383	0	0	1	292	318	99	0	11	3	83	45	1	0	2	0	0	0	0	0	0	40	27	275	0
C342	656324	Tumor	Batch III	Luminal A	1	0	0	0	0	0	0	1	34	35	5	17	70	0	10	0	6	43	30	140	78	0	0	1	61	67	20	0	6	1	32	10	0	0	0	0	0	0	0	1	0	7	8	101	0
C363	1697635	Tumor	Batch III	TNBC	0	1	3	0	0	1	0	21	142	223	87	65	179	0	39	0	7	112	218	484	390	0	4	0	1029	1431	48	0	22	31	157	45	0	0	0	3	0	0	0	2	0	94	18	486	0
C389	595167	Tumor	Batch III	Luminal A	0	0	0	0	0	0	0	1	15	58	19	14	65	0	3	0	3	27	21	113	60	0	0	0	50	58	0	0	4	0	16	7	0	0	0	0	0	0	0	0	0	4	3	44	0
C440	603298	Tumor	Batch III	Luminal A	0	0	0	0	0	0	0	4	18	34	14	4	54	0	15	0	1	33	30	110	93	0	1	1	30	69	2	0	2	3	22	23	0	0	0	2	0	0	0	0	0	23	4	76	0
C451	1009442	Tumor	Batch III	TNBC	0	0	0	0	0	1	0	4	30	57	10	15	54	0	12	0	15	77	76	176	169	0	0	1	247	298	62	0	8	2	36	28	0	0	0	0	0	0	0	0	0	24	5	118	0
C49	609487	Tumor	Batch II	Luminal A	0	0	0	0	0	0	0	3	34	134	8	5	30	0	8	0	3	38	20	312	64	0	0	0	82	128	14	0	0	0	14	19	0	0	0	0	0	0	0	0	0	12	1	44	0
C494	544838	Tumor	Batch III	Luminal A	0	0	0	1	0	0	0	8	29	31	8	16	51	0	15	0	4	45	30	155	98	0	0	0	70	100	9	0	4	1	21	17	0	0	0	0	0	0	0	0	0	7	4	101	0
C521	1148483	Tumor	Batch IV	Luminal A	0	0	2	0	0	1	0	7	32	100	67	67	204	0	25	0	2	87	128	180	315	0	1	1	274	410	113	1	7	1	124	58	0	0	0	3	0	0	0	1	0	27	28	219	0
C56	906116	Tumor	Batch III	Luminal A	0	0	2	0	0	0	0	7	62	39	34	37	119	0	22	0	4	79	70	191	170	0	1	5	148	204	62	0	17	2	36	36	0	0	0	1	0	0	0	2	0	36	11	246	0
C586	1188179	Tumor	Batch III	TNBC	1	0	1	0	0	1	0	25	107	103	42	38	236	0	85	0	5	126	184	433	284	0	2	0	576	601	51	0	18	8	98	126	0	0	1	5	0	0	0	0	0	52	22	473	0
C60	1098323	Tumor	Batch IV	Luminal A	1	0	1	1	0	0	0	5	34	54	62	66	387	0	11	0	4	106	72	157	329	0	0	2	334	418	115	0	3	3	133	72	0	0	1	0	0	0	0	0	0	30	31	132	0
C704	285737	Tumor	Batch III	Luminal A	1	0	0	0	0	0	0	3	11	10	4	4	21	0	3	0	0	12	11	37	17	0	0	1	29	46	6	0	2	0	12	7	0	0	0	0	0	0	0	1	0	10	0	29	0
C75	1416619	Tumor	Batch I	TNBC	0	0	1	0	0	0	0	10	40	1385	28	32	106	0	6	0	6	71	48	4236	605	0	0	2	97	223	17	0	4	2	24	32	0	0	0	1	0	0	0	0	0	24	9	88	0
C81	882129	Tumor	Batch III	Luminal A	0	0	0	0	0	0	0	3	21	36	26	26	47	0	18	0	4	51	41	194	115	0	1	0	159	203	36	0	5	3	48	22	0	1	0	0	0	1	0	0	0	17	2	113	0
CT74	278408	Tumor	Batch IV	TNBC	0	0	2	0	0	0	0	1	1	30	6	8	85	0	1	0	2	8	23	27	35	0	0	0	94	116	0	0	1	0	24	4	0	0	0	0	0	0	0	0	0	2	9	25	0
GT07	1222576	Tumor	Batch III	Luminal A	0	0	1	0	0	0	0	7	50	85	49	39	136	0	13	0	4	111	102	753	259	0	0	0	196	218	42	0	9	1	34	49	0	1	0	1	0	0	0	0	0	40	7	96	0
GT141	444669	Tumor	Batch IV	TNBC	0	0	0	0	0	0	0	5	10	51	16	14	135	0	5	0	2	26	57	32	82	0	0	1	206	261	65	0	0	0	58	11	0	0	0	0	0	0	0	0	0	9	7	33	0
GT226	570663	Tumor	Batch IV	Luminal B HER2+	0	0	2	0	0	0	0	1	9	53	14	15	125	0	2	0	0	24	57	23	79	0	0	2	176	195	33	0	0	0	70	29	0	0	0	0	0	0	0	0	0	16	9	41	0
GT74	736228	Tumor	Batch II	Luminal A	1	0	0	0	0	0	0	7	14	112	9	10	53	0	10	0	0	42	27	667	115	0	0	1	323	328	73	0	1	0	32	29	0	0	0	1	0	0	0	0	0	24	5	112	0
GT91	747892	Tumor	Batch IV	TNBC	0	0	1	0	0	0	0	4	13	39	15	14	100	0	9	0	0	29	27	54	78	0	0	0	49	95	29	0	0	1	26	15	0	0	0	2	0	0	0	0	0	32	16	80	0
GT93	567925	Tumor	Batch IV	Luminal B HER2+	0	0	2	0	0	0	0	5	21	52	18	11	110	0	18	0	3	72	93	122	143	0	0	0	302	353	86	0	3	1	96	34	0	0	0	3	0	0	0	0	0	30	11	99	0
MT1023	386016	Tumor	Batch IV	TNBC	0	0	1	0	0	0	0	2	4	28	6	5	38	0	0	0	1	24	43	75	51	0	0	0	58	79	6	0	0	1	42	12	0	0	0	1	0	0	0	0	0	7	21	54	0
MT1029	479812	Tumor	Batch IV	TNBC	0	0	0	0	0	0	0	4	15	68	42	35	151	0	5	0	7	28	68	85	92	0	1	0	136	179	71	0	0	0	26	17	0	0	0	0	0	0	0	0	0	9	34	57	0
MT111	253110	Tumor	Batch IV	TNBC	0	0	0	0	0	0	0	2	6	23	14	17	93	0	1	0	2	12	42	49	49	0	0	0	92	122	25	0	1	0	29	6	0	0	0	0	0	0	0	0	0	0	15	24	0
MT1118	838067	Tumor	Batch III	TNBC	0	0	3	0	0	0	0	9	41	118	27	30	81	0	18	0	2	71	55	228	150	0	0	0	113	135	34	0	8	0	53	33	0	0	0	2	0	0	0	1	0	12	3	74	0
MT1213	505524	Tumor	Batch IV	Luminal A	1	0	3	0	0	0	0	6	9	32	7	12	84	0	6	0	1	14	61	66	67	0	0	0	78	95	25	0	0	1	26	17	0	0	1	0	0	0	0	0	0	21	25	104	0
MT1230	377142	Tumor	Batch IV	Luminal B HER2+	0	0	0	0	0	0	0	3	7	33	13	25	76	0	2	0	3	11	35	43	57	0	0	0	61	93	27	0	2	0	43	8	0	0	0	0	0	0	0	0	0	3	15	36	0
MT1266	1077693	Tumor	Batch III	TNBC	0	0	0	0	0	0	0	5	29	78	26	35	72	0	20	0	6	46	40	126	113	0	1	1	115	132	29	0	7	0	62	39	0	1	0	0	0	0	0	0	0	10	10	101	0
MT1275	1056656	Tumor	Batch IV	Luminal A	1	0	1	0	0	0	0	7	19	58	65	63	409	0	7	0	7	48	105	223	233	0	0	0	256	348	78	0	3	1	73	42	0	0	0	0	0	0	0	1	0	28	55	127	0
MT1310	823832	Tumor	Batch IV	Luminal B HER2+	1	0	2	0	0	0	0	6	22	39	19	12	102	0	6	0	2	28	39	71	77	0	0	0	161	204	25	0	1	2	25	22	0	0	0	2	0	0	0	0	0	31	35	121	0
MT1315	1080177	Tumor	Batch IV	Luminal B HER2+	0	0	2	0	0	1	0	3	8	55	80	77	390	0	6	0	1	23	193	218	184	0	0	0	475	560	240	0	9	1	37	20	0	0	1	0	0	0	0	0	0	15	24	89	0
MT1337	1492840	Tumor	Batch III	TNBC	1	0	1	0	0	0	0	19	62	92	120	123	433	0	38	0	5	207	183	559	441	0	0	1	445	566	160	0	21	0	127	80	0	0	0	2	0	0	0	0	0	17	8	143	1
MT1386	652815	Tumor	Batch III	TNBC	0	0	0	1	0	0	0	2	19	55	21	27	69	0	14	0	1	27	41	112	64	0	0	0	76	84	0	0	2	1	26	27	0	0	0	0	1	0	0	0	0	7	1	40	0
MT1525	2171095	Tumor	Batch IV	TNBC	4	0	5	0	0	1	0	4	57	108	49	36	106	0	2	0	4	147	309	1095	402	0	0	0	1663	2265	487	0	4	2	148	40	0	1	1	0	0	0	0	0	0	55	61	235	0
MT1584	1239139	Tumor	Batch IV	TNBC	0	0	0	0	0	0	0	4	12	76	35	33	414	0	17	0	3	43	157	127	202	0	0	0	438	504	213	0	6	0	67	24	0	0	0	2	0	0	0	0	0	21	21	116	0
MT1643	839938	Tumor	Batch IV	Luminal A	1	0	2	0	0	0	0	2	17	82	38	37	166	0	2	0	3	20	67	158	112	0	0	0	434	546	114	0	1	1	67	9	0	0	0	0	0	0	0	0	0	10	32	76	0
MT174	633367	Tumor	Batch III	Luminal A	0	0	0	0	0	0	0	5	9	38	13	8	46	0	5	0	1	23	21	107	63	0	1	0	39	54	8	0	4	0	20	19	0	0	0	1	0	0	0	0	1	10	10	80	0
MT1794	578834	Tumor	Batch IV	TNBC	0	0	0	0	0	0	0	3	22	98	19	24	115	0	3	0	5	25	67	102	76	0	0	0	317	397	50	0	3	0	58	16	0	0	0	1	0	0	0	0	0	12	17	65	0
MT1847	707617	Tumor	Batch IV	Luminal A	0	0	1	0	0	0	0	1	11	52	9	13	125	0	4	0	1	29	66	70	86	0	0	0	153	207	45	0	0	0	39	13	0	0	0	0	0	0	0	0	0	6	14	33	0
MT196	1001708	Tumor	Batch II	Luminal A	0	0	0	0	0	0	0	4	6	145	9	5	49	0	11	0	0	4	14	107	26	0	1	0	49	48	6	0	1	0	10	4	0	0	0	0	0	0	0	0	0	14	5	105	0
MT219	353645	Tumor	Batch IV	Luminal A	0	0	0	0	0	0	0	1	9	26	14	13	77	0	3	0	1	19	57	65	51	0	0	1	73	84	20	0	1	0	40	5	0	0	0	0	0	0	0	0	0	8	14	48	0
MT237	609808	Tumor	Batch III	Luminal A	0	0	0	0	0	2	0	4	7	30	25	26	43	0	7	0	3	18	36	146	90	0	0	1	141	141	34	0	2	0	21	12	0	0	0	2	0	0	0	1	0	8	1	50	0
MT2385	1253990	Tumor	Batch IV	Luminal A	0	0	2	0	0	0	0	6	22	43	7	15	175	0	7	0	2	41	57	66	134	0	0	2	181	202	44	0	4	1	36	20	0	0	0	2	0	0	0	0	0	13	15	58	0
MT265	616061	Tumor	Batch II	Luminal A	0	1	0	0	0	0	0	1	29	127	1	10	54	0	10	0	0	25	41	294	75	0	1	2	95	123	10	0	0	2	18	13	0	0	0	1	0	0	0	0	0	11	5	75	0
MT269	790772	Tumor	Batch IV	Luminal A	1	0	1	0	0	0	0	8	15	43	24	30	107	0	17	0	1	46	96	208	115	0	0	0	124	152	72	0	1	3	109	31	0	0	0	2	0	0	0	0	0	33	62	244	0
MT290	596098	Tumor	Batch II	Luminal A	0	0	0	0	0	0	0	1	16	165	4	7	56	0	3	0	0	21	18	125	35	0	0	1	44	53	4	0	0	1	9	5	0	0	0	0	0	0	0	0	0	5	6	47	0
MT350	611804	Tumor	Batch IV	Luminal B HER2+	0	0	0	0	0	0	0	4	20	41	24	19	164	0	4	0	1	43	74	78	149	0	1	0	140	157	51	0	1	2	59	16	0	0	0	1	0	0	0	0	0	10	19	53	0
MT359	649049	Tumor	Batch IV	Luminal A	0	0	2	0	0	0	0	3	10	34	54	40	194	0	3	0	1	19	77	79	97	0	1	0	137	193	95	0	3	0	52	14	0	0	0	0	0	0	0	0	0	10	23	73	0
MT450	608570	Tumor	Batch IV	TNBC	0	0	0	0	0	0	0	1	22	32	18	18	132	0	2	0	6	28	47	69	88	0	0	1	135	187	62	0	1	0	44	12	0	0	0	0	0	0	0	0	0	8	16	48	0
MT469	146835	Tumor	Batch IV	Luminal A	0	0	0	0	0	0	0	0	0	24	9	14	19	0	2	0	0	5	6	20	38	0	0	0	64	87	9	0	0	0	6	3	0	0	0	0	0	0	0	0	0	4	8	19	0
MT518	595605	Tumor	Batch IV	Luminal A	0	0	0	0	0	0	0	1	7	32	26	23	174	0	12	0	3	28	41	128	154	0	1	1	62	104	48	0	4	0	81	15	0	0	0	1	0	0	1	0	0	24	41	109	0
MT53	763780	Tumor	Batch II	Luminal A	0	0	0	0	0	0	0	3	16	186	21	14	177	0	6	0	3	29	28	414	114	0	1	0	99	116	0	0	2	0	28	12	0	0	0	0	0	0	0	0	0	4	3	48	0
MT578	898449	Tumor	Batch IV	TNBC	0	0	2	0	0	0	0	4	10	93	45	51	276	0	7	0	4	31	106	140	157	0	1	0	274	389	0	0	0	1	75	21	0	0	1	0	0	0	0	0	0	14	14	58	0
MT658	512015	Tumor	Batch IV	Luminal A	0	0	2	0	0	0	0	0	15	74	36	39	258	0	1	0	5	27	95	106	93	0	0	1	134	224	84	0	0	1	77	7	0	0	1	2	0	0	0	0	0	8	36	79	0
MT689	278091	Tumor	Batch IV	Luminal A	1	0	1	0	0	0	0	1	15	31	11	10	56	0	8	0	2	23	40	49	50	0	0	0	135	160	13	0	2	0	13	13	0	0	0	0	0	0	0	0	0	7	13	52	0
MT75	719519	Tumor	Batch II	Luminal B	0	0	0	0	0	0	0	0	19	36	9	5	77	0	7	0	2	15	22	102	56	0	0	0	78	52	11	0	0	1	8	1	0	0	0	0	0	0	0	0	0	7	0	57	0
MT750	414845	Tumor	Batch IV	Luminal A	0	0	1	0	0	0	0	1	9	43	24	25	141	0	3	0	5	14	99	66	72	0	0	0	238	233	29	0	2	0	21	7	0	0	0	0	0	0	0	0	0	14	28	37	0
MT77	1142600	Tumor	Batch II	Luminal A	0	0	0	0	0	0	0	2	23	38	9	9	62	0	9	0	3	39	23	166	73	0	0	0	119	125	17	0	1	1	13	21	0	0	1	0	0	0	0	0	0	22	9	94	0
MT79	399700	Tumor	Batch IV	Luminal A	0	0	0	0	0	0	0	6	17	80	25	18	104	0	5	0	5	37	57	144	140	0	0	0	103	145	68	0	1	0	51	5	0	0	0	0	0	0	0	0	0	13	29	50	0
MT813	358157	Tumor	Batch IV	Luminal A	0	0	0	0	0	0	0	3	5	27	12	10	93	0	2	0	0	5	40	116	85	0	0	0	68	90	30	0	2	0	48	8	0	0	0	0	0	0	0	0	0	1	17	62	0
MT895	482470	Tumor	Batch IV	Luminal A	0	0	1	0	0	0	0	5	21	51	18	22	112	0	7	0	2	39	90	122	119	0	0	0	149	187	43	0	0	0	49	29	0	0	0	0	0	0	1	0	0	12	24	91	0
MT979	322166	Tumor	Batch IV	Luminal B HER2+	0	0	0	0	0	0	0	2	10	24	5	6	40	0	5	0	1	13	13	34	40	0	0	0	47	50	12	0	3	0	18	3	0	0	0	0	0	0	1	0	0	21	22	92	0
MT990	259240	Tumor	Batch IV	Luminal A	1	0	1	0	0	0	0	1	3	18	9	10	43	0	2	0	0	9	34	33	46	0	0	0	69	94	21	0	1	1	25	6	0	1	0	0	0	0	0	0	0	3	8	50	0
[truncated: 718 more columns]

## Sheet: norm cts_all snornas_CO method
S1e Table. Batch effects corrected normalized counts of all snoRNAs from cases
Sample ID	Number of Alignments	Tissue	Batch	Subtype	SCARNA16.3-201	SNORA70.28-201	SNORA59A-201	snoU13.236-201	SCARNA21.2-201	snoU13.350-201	SCARNA18.5-201	SCARNA1-201	SNORA73B-201	SNORD99-201	SNORD103A-201	SNORD103B-201	SNORD85-201	SNORA62.2-201	SNORA63.8-201	SNORA63.12-201	SNORA55-201	SNORD55-201	SNORD46-201	SNORD38A-201	SNORD38B-201	snoU13.411-201	SNORA58.1-201	SNORA31.13-201	SNORD45C-201	SNORD45A-201	SNORD45B-201	SNORA2.1-201	SNORD81.1-201	U3.2-201	SNORD21-201	SNORA66-201	SNORA51.9-201	SCARNA16.4-201	SNORA42.4-201	U3.39-201	SNORA40.4-201	snoU13.114-201	SNORA40.19-201	SNORA44.1-201	U3.70-201	SNORA58.2-201	SNORA42-201	SCARNA4-201	SNORD64.1-201
BM01-13	341385	Tumor	Batch IV	Luminal A	-0.900213	0.241651	14.0318	0.107037	0.0483066	0.404402	0.571866	55.4144	213.24	6909.67	9.92306	38.3857	696.008	0.0504313	44.0667	0.0946365	18.1735	688.68	351.699	11431.3	2267.01	0.562153	1.35835	22.2048	2061.57	2456.88	125.963	-0.303224	8.00048	41.4885	0.26696	266.284	-0.0523175	-0.335409	-0.0879725	-0.261079	0.139628	0.0851578	-1.111	1.4721	0.111125	197.569	-73.6623	748.75	0.0781092
BM01-15	550011	Tumor	Batch II	Luminal A	0.396794	-0.576502	2.30706	0.301584	0.0483066	0.0481965	-0.395112	16.3077	125.921	13244.2	391.08	426.722	3191.61	0.0504313	24.3868	0.0946365	18.7788	745.09	711.274	28505.4	5511.79	-1.68646	-1.4849	1.404	2958.62	3964.14	851.197	0.101075	70.5459	2.25299	659.158	193.678	0.0901588	0.272202	0.178918	0.327776	0.139628	0.0851578	0.519535	16.9825	0.111125	41.3424	113.937	542.792	0.0781092
BM01-27	1019169	Tumor	Batch III	TNBC	4.50265	0.0931998	19.815	-0.710205	-0.14492	-1.33469	0.571866	58.0936	250.152	7681.75	277.02	357.451	1442.53	6.30391	110.086	11.8296	55.5278	310.908	531.028	11087.5	2363.76	0.562153	7.04897	-1.11776	1570.44	2112.2	775.867	0.101075	84.0118	-3.54762	489.563	325.483	-0.128	-0.208994	-1.2204	-2.14668	-0.418884	-0.255473	0.0719263	-2.6025	-0.333375	97.6352	101.12	588.959	-0.234327
BM01-29	482609	Tumor	Batch IV	Luminal A	-0.900213	0.241651	-5.23951	0.107037	0.0483066	0.404402	0.571866	39.9233	142.504	7482.28	196.866	191.268	1949	0.0504313	69.547	0.0946365	11.8241	884.329	766.723	12765.4	3299.47	0.562153	1.35835	0.506652	848.984	1190.65	1074.73	-0.303224	34.9105	19.7895	1304.47	166.921	-0.0523175	-0.335409	-0.0879725	-0.261079	0.139628	0.0851578	-1.111	1.4721	0.111125	113.003	-113.814	772.086	0.0781092
BM01-34	250446	Tumor	Batch IV	Luminal A	-0.900213	0.241651	-5.23951	0.107037	0.0483066	0.404402	0.571866	50.5832	197.515	8146.93	47.0265	459.287	1121.9	0.0504313	83.2644	0.0946365	26.0523	927.997	-140.027	12138.2	2564.22	0.562153	1.35835	0.506652	543.994	1165.61	-122.011	-0.303224	59.856	19.0826	588.512	400.27	-0.0523175	-0.335409	-0.0879725	-0.261079	0.139628	0.0851578	-1.111	1.4721	0.111125	401.036	-130.043	985.701	0.0781092
BM01-5	860026	Tumor	Batch II	Luminal A	0.396794	-0.576502	2.30706	0.301584	0.0483066	0.0481965	-0.395112	12.3596	108.716	9395.29	395.995	505.138	1389.67	0.0504313	63.2268	0.0946365	22.537	700.159	691.348	14498.4	2640.67	-1.68646	-1.4849	10.017	1518.86	2139.69	270.401	0.101075	38.422	7.68643	493.585	226.898	0.0901588	0.272202	8.8562	11.1441	0.139628	0.0851578	0.519535	0.147861	0.111125	65.903	128.75	688.316	0.0781092
C1010	814596	Tumor	Batch IV	TNBC	-0.900213	0.241651	2.83683	0.107037	0.0483066	0.404402	0.571866	17.2666	155.267	7768.2	164.68	216.18	2503.19	0.0504313	87.9734	0.0946365	51.0355	689.436	122.396	11900.1	2883.07	0.562153	1.35835	0.506652	1241.82	1970.97	474.388	-0.303224	23.9434	6.16079	429.382	109.189	-0.0523175	-0.335409	-0.0879725	-0.261079	0.139628	0.0851578	9.03448	1.4721	0.111125	114.095	136.512	439.984	0.0781092
C108	537362	Tumor	Batch II	Luminal A	0.396794	-0.576502	14.5501	0.301584	0.0483066	0.0481965	-0.395112	38.9865	83.6659	6297.08	266.223	259.085	1319.85	0.0504313	155.215	0.0946365	46.6653	363.014	597.541	8725.26	1922.44	-1.68646	-1.4849	1.404	2172.89	2890.59	735.636	0.101075	23.3213	2.25299	239.014	155.242	0.0901588	0.272202	0.178918	8.98333	0.139628	0.0851578	0.519535	0.147861	0.111125	69.3386	60.8524	252.124	0.0781092
C131	1784783	Tumor	Batch III	TNBC	-0.829915	0.0931998	11.5078	-0.710205	-0.14492	4.00143	0.571866	31.0424	127.725	8070.92	576.49	702.462	2819.47	-0.151294	124.091	-0.28391	52.3697	359.559	697.646	12272.8	2849.61	0.562153	-0.165674	11.3332	2557.03	2479.49	975.768	0.101075	45.7129	4.30694	303.424	110.368	-0.128	-0.208994	2.96088	10.8834	-0.418884	-0.255473	0.0719263	-2.6025	-0.333375	91.3655	105.17	645.913	-0.234327
C135	842422	Tumor	Batch III	Luminal A	-0.829915	0.0931998	0.449359	-0.710205	-0.14492	9.97058	0.571866	37.2206	155.608	7476.75	150.804	153.763	1641.25	-0.151294	69.9822	-0.28391	42.8729	438.97	512.827	11739.6	2092.3	0.562153	-0.165674	-1.11776	2506.41	2600.22	361.133	0.101075	-40.7421	29.7343	248.043	147.139	-0.128	-0.208994	7.63821	3.37449	-0.418884	-0.255473	0.0719263	-2.6025	-0.333375	81.24	165.129	741.682	-0.234327
C139	574605	Tumor	Batch III	Luminal A	-0.829915	0.0931998	0.449359	-0.710205	-0.14492	-1.33469	0.571866	133.939	318.78	7582.23	362.289	371.682	2009.17	-0.151294	98.7565	-0.28391	15.8976	902.464	584.111	13064.1	3156.66	0.562153	-0.165674	11.7735	1306.87	2023.92	250.055	0.101075	11.6465	12.7171	559.362	229.732	-0.128	-0.208994	11.7671	-2.14668	-0.418884	-0.255473	0.0719263	-2.6025	-0.333375	82.9403	132.746	835.72	-0.234327
C140	453939	Tumor	Batch III	Luminal A	11.1426	0.0931998	0.449359	-0.710205	-0.14492	-1.33469	0.571866	0.434842	38.3368	7249.41	264.949	151.644	1185.33	-0.151294	86.973	-0.28391	71.7054	542.281	706.33	11471.4	2440.21	0.562153	-0.165674	-1.11776	1232.69	2449.29	631.591	0.101075	1.06079	-3.54762	506.49	240.001	-0.128	-0.208994	15.2194	8.09954	-0.418884	-0.255473	0.0719263	17.7951	-0.333375	210.743	92.0637	1078.55	-0.234327
C152	484214	Tumor	Batch III	Luminal A	-0.829915	0.0931998	0.449359	-0.710205	-0.14492	-1.33469	0.571866	12.0461	93.6766	7375.91	293.758	210.873	1670.02	-0.151294	-17.6247	-0.28391	-9.88499	829.669	381.968	12503.9	3307.34	0.562153	-0.165674	-1.11776	796.967	1505.15	138.223	0.101075	-29.3376	-3.54762	147.058	159.249	-0.128	-0.208994	-1.2204	7.45891	-0.418884	-0.255473	0.0719263	-2.6025	-0.333375	89.2541	89.0475	529.932	-0.234327
C165	709188	Tumor	Batch III	Luminal A	-0.829915	0.0931998	9.72609	-0.710205	-0.14492	-1.33469	0.571866	21.1416	207.694	8347.53	367.465	618.959	2542.38	-0.151294	125.248	-0.28391	63.2294	1128.44	981.829	14167.2	4237.23	0.562153	-0.165674	9.32716	5061.43	4790.23	1804.27	0.101075	90.3417	-3.54762	774.656	164.5	-0.128	-0.208994	-1.2204	4.41175	-0.418884	-0.255473	0.0719263	10.4536	-0.333375	92.189	105.579	953.707	-0.234327
C166	714849	Tumor	Batch II	Luminal A	7.99949	-0.576502	20.7136	0.301584	0.0483066	0.0481965	-0.395112	64.3447	326.188	5947.25	439.928	405.63	3046.61	0.0504313	296.585	0.0946365	67.4842	1068.72	840.516	11456.1	3817.44	-1.68646	8.80111	1.404	2401.44	3212.17	1008.71	0.101075	59.6563	15.3268	950.823	327.292	0.0901588	0.272202	0.178918	0.327776	0.139628	0.0851578	0.519535	13.1006	0.111125	251.183	142.54	2331.12	0.0781092
C18	792755	Tumor	Batch III	Luminal A	-0.829915	0.0931998	8.7482	-0.710205	-0.14492	-1.33469	0.571866	25.1588	125.084	7361.56	74.9043	240.074	1377.15	-0.151294	38.363	-0.28391	18.1466	559.642	401.603	11850.2	2284.11	0.562153	-0.165674	-1.11776	1203.06	2157.1	378.693	0.101075	-23.3942	8.24139	318.378	131.547	-0.128	-0.208994	-1.2204	3.7204	-0.418884	-0.255473	0.0719263	-2.6025	-0.333375	106.899	80.654	785.542	-0.234327
C197	1257834	Tumor	Batch IV	Luminal B HER2+	3.42053	0.241651	5.22125	0.107037	0.0483066	0.404402	0.571866	59.9474	204.612	7194.06	249.783	225.695	566.887	0.0504313	187.758	0.0946365	25.9205	1172.44	584.994	12868.8	3218.63	0.562153	1.35835	12.2847	1552.3	2299.16	-554.622	-0.303224	59.625	11.5694	391.352	763.03	6.35911	3.91602	-0.0879725	14.5299	0.139628	0.0851578	5.4594	8.83338	0.111125	194.474	-83.748	999.088	0.0781092
C201	1541780	Tumor	Batch III	TNBC	2.69509	0.0931998	0.449359	-0.710205	-0.14492	-1.33469	0.571866	18.422	50.5089	7278.14	364.824	248.394	1610.91	-0.151294	176.613	-0.28391	33.3551	914.411	1093.77	12715.5	3834.27	0.562153	4.60345	27.709	2801.99	3691.58	1170.87	0.101075	120.733	11.6066	881.188	312.488	-0.128	-0.208994	-1.2204	3.88681	4.89752	-0.255473	5.43226	-2.6025	-0.333375	177.613	91.1673	1087	-0.234327
C203	616605	Tumor	Batch IV	Luminal A	-0.900213	0.241651	-5.23951	0.107037	0.0483066	0.404402	0.571866	12.246	72.7313	7548.13	134.036	-22.4264	369.497	0.0504313	21.3593	0.0946365	-3.52458	232.323	-34.5205	11168.4	1461.48	0.562153	1.35835	0.506652	182.008	250.236	132.604	11.5346	8.00048	0.424331	-189.103	16.5489	-0.0523175	-0.335409	-0.0879725	-0.261079	0.139628	0.0851578	-1.111	1.4721	0.111125	-15.5052	-5.29576	-33.8227	0.0781092
C204	508917	Tumor	Batch III	Luminal A	-0.829915	0.0931998	26.3041	-0.710205	-0.14492	-1.33469	0.571866	22.6754	86.797	7019.33	71.8042	83.8092	1067.13	-0.151294	-3.94667	-0.28391	4.67025	336.177	97.2131	11019.9	1383.69	0.562153	-0.165674	-1.11776	788.847	956.625	190.021	0.101075	-5.12057	-3.54762	159.301	133.922	-0.128	-0.208994	-1.2204	-2.14668	-0.418884	-0.255473	0.0719263	-2.6025	-0.333375	184.495	43.8241	79.8073	-0.234327
C22	496338	Tumor	Batch II	Luminal A	0.396794	-0.576502	2.30706	0.301584	0.0483066	0.0481965	-0.395112	90.3146	200.599	11689.2	437.369	264.451	2196.09	0.0504313	231.997	0.0946365	20.2351	554.686	686.717	15688.8	3767.79	34.2913	28.1439	1.404	1536.11	2501.72	718.124	0.101075	154.15	11.6677	305.876	194.791	0.0901588	0.272202	0.178918	0.327776	0.139628	0.0851578	0.519535	0.147861	0.111125	399.779	149.09	1208.3	0.0781092
C225	1260473	Tumor	Batch IV	Luminal A	-0.900213	0.241651	-0.0200783	0.107037	0.0483066	0.404402	0.571866	45.4894	254.826	7278.32	387.442	418.744	965.235	0.0504313	150.51	0.0946365	25.8589	783.285	354.061	11945.7	2490.21	0.562153	1.35835	24.0134	1084.43	1233.51	492.14	-0.303224	28.6071	4.13159	606.693	182.779	-0.0523175	-0.335409	-0.0879725	-0.261079	0.139628	0.0851578	-1.111	1.4721	0.111125	88.9816	-14.4152	732.211	0.0781092
C23	922050	Tumor	Batch III	Luminal A	5.06432	0.0931998	0.449359	-0.710205	-0.14492	-1.33469	0.571866	19.831	239.031	8206.63	575.498	602.487	2212.31	-0.151294	143.724	-0.28391	30.2832	1221.82	747.076	14580.3	3317.38	0.562153	-0.165674	-1.11776	2286.36	3372.07	1210.59	0.101075	-13.9036	6.58827	669.535	414.816	-0.128	-0.208994	-1.2204	7.94206	-0.418884	-0.255473	9.03507	7.43954	-0.333375	270.805	130.904	1167.11	-0.234327
C234	778158	Tumor	Batch III	Luminal A	6.15425	0.0931998	0.449359	-0.710205	-0.14492	-1.33469	0.571866	56.8375	134.631	7237.02	241.477	365.119	1783.89	-0.151294	79.8615	-0.28391	-0.365833	767.194	409.794	12929.6	2623.85	0.562153	-0.165674	17.9206	1809.04	2237.36	848.339	0.101075	94.0465	8.46253	392.491	96.4557	-0.128	-0.208994	-1.2204	9.8076	-0.418884	-0.255473	0.0719263	-2.6025	-0.333375	109.509	90.7251	526.419	-0.234327
C249	769457	Tumor	Batch II	Luminal A	0.396794	-0.576502	2.30706	0.301584	0.0483066	0.0481965	15.0765	52.3292	161.7	6088.24	300.563	375.511	1666.14	0.0504313	32.4771	0.0946365	63.0718	583.05	496.693	10082.1	2302.83	-1.68646	-1.4849	1.404	1200.3	1543.7	505.054	0.101075	23.3213	8.32597	405.039	219.194	0.0901588	0.272202	0.178918	6.37251	0.139628	0.0851578	0.519535	0.147861	0.111125	100.609	98.7974	484.738	0.0781092
C250	511146	Tumor	Batch III	Luminal A	-0.829915	0.0931998	0.449359	-0.710205	-0.14492	-1.33469	0.571866	22.5205	134.16	8312.93	617.275	492.688	2913.15	-0.151294	56.5173	-0.28391	19.0985	529.353	566.922	13303.4	2781.57	0.562153	-0.165674	-1.11776	1157.38	1675.87	80.8566	0.101075	70.8798	-3.54762	240.863	250.762	-0.128	-0.208994	-1.2204	-2.14668	-0.418884	-0.255473	0.0719263	-2.6025	-0.333375	126.009	115.225	593.917	-0.234327
C257	1103360	Tumor	Batch III	Luminal A	-0.829915	0.0931998	0.449359	-0.710205	-0.14492	-1.33469	0.571866	3.54345	18.5884	7427.32	400.185	610.653	2016.44	-0.151294	-0.463051	-0.28391	50.5365	281.059	208.966	11804.2	2169.97	0.562153	6.49846	-1.11776	931.823	1447.15	269.674	0.101075	2.6937	-3.54762	173.492	64.519	-0.128	-0.208994	12.3068	-2.14668	-0.418884	-0.255473	0.0719263	-2.6025	-0.333375	161.032	143.057	474.196	-0.234327
C258	1366470	Tumor	Batch I	TNBC	1.33333	0.241651	7.29764	0.301584	0.0483066	0.882092	-0.74862	40.2727	88.3721	5691.61	286.898	331.386	2081.53	0.0504313	80.2175	0.0946365	18.9402	635.121	623.138	7798.97	2081.63	0.562153	5.6732	4.62794	3319.66	3707.62	956.384	0.101075	43.8447	21.3884	350.888	166.925	0.0901588	0.272202	1.12946	2.07999	0.139628	0.0851578	0.519535	0.982531	0.111125	100.026	81.2197	811.548	0.0781092
C268	1510039	Tumor	Batch I	TNBC	1.33333	0.241651	2.48308	0.301584	0.0483066	0.882092	-0.74862	32.9302	199.098	21029.9	286.147	418.995	2183.99	0.0504313	112.916	0.0946365	52.2475	518.904	610.474	11019	2939.13	0.562153	5.16159	4.11255	2011.51	2306.13	591.513	0.101075	42.0375	3.96485	442.621	184.245	0.0901588	0.272202	1.12946	2.07999	0.139628	0.0851578	0.519535	0.982531	0.111125	144.627	165.689	983.731	0.0781092
C280	1112356	Tumor	Batch IV	Luminal B HER2+	3.98562	0.241651	-5.23951	0.107037	0.0483066	0.404402	0.571866	24.1387	203.984	7154.56	106.355	17.1292	900.419	0.0504313	174.676	0.0946365	36.4307	1063.44	144.448	11929.6	2620.89	0.562153	1.35835	33.8027	431.404	1087.67	295.871	-0.303224	43.0262	21.4288	692.251	419.325	-0.0523175	-0.335409	-0.0879725	-0.261079	0.139628	0.0851578	-1.111	1.4721	0.111125	258.106	-41.0718	690.668	0.0781092
C287	1502573	Tumor	Batch I	TNBC	1.33333	0.241651	6.86154	0.301584	0.0483066	0.882092	7.1743	45.0965	229.33	-1394.84	396.133	359.381	1390.14	0.0504313	128.725	0.0946365	22.888	904.049	708.394	25442.7	3986.27	0.562153	5.18579	4.13692	2185.79	2655.82	390.032	0.101075	33.4798	0.870299	534.455	310.085	0.0901588	0.272202	1.12946	2.07999	0.139628	0.0851578	0.519535	7.1448	0.111125	233.147	107.947	965.951	0.0781092
C288	1361596	Tumor	Batch I	TNBC	1.33333	0.241651	2.48308	0.301584	0.0483066	0.882092	-0.74862	5.0046	106.604	19522.3	493.044	554.764	1936.32	0.0504313	103.112	0.0946365	13.5388	931.088	723.44	6008.64	1887.59	0.562153	0.29222	4.64734	2426.74	3474.31	795.832	0.101075	43.9128	4.30223	567.573	172.92	0.0901588	0.272202	1.12946	5.49595	0.139628	0.0851578	0.519535	0.982531	0.111125	83.9795	70.5936	636.498	0.0781092
C304	1122444	Tumor	Batch I	TNBC	1.33333	0.241651	2.48308	0.301584	0.0483066	0.882092	-0.74862	42.5732	154.817	5600.31	379.767	205.597	2025.32	0.0504313	80.7112	0.0946365	21.2973	434.276	513.308	8687.1	2201.35	0.562153	0.29222	5.80646	1917.67	2508.03	622.742	0.101075	36.4069	0.870299	439.31	195.635	0.0901588	0.272202	1.12946	2.07999	0.139628	0.0851578	0.519535	0.982531	0.111125	89.7325	100.032	622.863	0.0781092
C306	713804	Tumor	Batch II	Luminal B	0.396794	-0.576502	2.30706	0.301584	0.0483066	13.3905	-0.395112	72.8704	258.016	5702.58	407.729	422.229	1783.88	0.0504313	112.425	0.0946365	36.4431	842.368	827.952	12745	4386.03	-1.68646	-1.4849	11.7814	3823.18	4917.1	640.094	0.101075	23.3213	2.25299	539.013	401.442	0.0901588	0.272202	0.178918	6.8438	0.139628	0.0851578	0.519535	0.147861	0.111125	179.422	101.756	814.092	0.0781092
C336	725691	Tumor	Batch II	Luminal A	0.396794	-0.576502	11.3728	0.301584	0.0483066	0.0481965	-0.395112	13.6562	287.291	5671.87	275.807	338.378	1666.86	0.0504313	131.654	0.0946365	25.7258	934.818	738.522	10311	2706.77	-1.68646	-1.4849	1.404	2998.17	3386.87	557.483	0.101075	41.2174	2.25299	388.405	177.997	0.0901588	0.272202	0.178918	0.327776	0.139628	0.0851578	0.519535	0.147861	0.111125	65.2666	70.9107	758.377	0.0781092
C340	1155195	Tumor	Batch III	Luminal A	-0.829915	0.0931998	0.449359	-0.710205	6.03833	-1.33469	0.571866	81.0303	384.774	8466.17	782.954	631.19	2237.69	-0.151294	151.672	-0.28391	41.4131	2140.98	1296.73	16679.4	5481.63	0.562153	-0.165674	5.2945	3316.91	3602.15	1271.13	0.101075	67.5066	8.58773	729.456	234.75	6.85309	-0.208994	11.6998	-2.14668	-0.418884	-0.255473	0.0719263	-2.6025	-0.333375	222.376	214.428	1574.85	-0.234327
C342	656324	Tumor	Batch III	Luminal A	7.45073	0.0931998	0.449359	-0.710205	-0.14492	-1.33469	0.571866	-3.65734	205.887	7315.12	46.1461	247.903	1801.39	-0.151294	68.4681	-0.28391	57.8322	590.208	404.467	12158.4	2306.97	0.562153	-0.165674	10.1684	1293.76	1540.31	504.089	0.101075	62.5666	3.57218	486.372	56.4181	-0.128	-0.208994	-1.2204	-2.14668	-0.418884	-0.255473	0.0719263	11.5053	-0.333375	46.1942	132.796	922.392	-0.234327
C363	1697635	Tumor	Batch III	TNBC	-0.829915	4.84364	12.0754	-0.710205	-0.14492	4.27535	0.571866	61.6831	361.975	8369.6	553.467	391.935	1784.76	-0.151294	128.443	-0.28391	20.6586	595.929	1199.71	13184	3962.01	0.562153	17.1595	-1.11776	7789.9	10360	473.56	0.101075	112.143	81.7827	946.637	141.163	-0.128	-0.208994	-1.2204	6.07268	-0.418884	-0.255473	0.0719263	8.30593	-0.333375	374.912	121.218	1948.7	-0.234327
C389	595167	Tumor	Batch III	Luminal A	-0.829915	0.0931998	0.449359	-0.710205	-0.14492	-1.33469	0.571866	-2.71418	75.4912	7911.39	328.77	220.24	1836.44	-0.151294	-10.5689	-0.28391	27.4528	338.32	304.228	11823.4	2037.84	0.562153	-0.165674	-1.11776	1180.7	1485.17	80.8566	0.101075	31.1247	-3.54762	256.128	30.2905	-0.128	-0.208994	-1.2204	-2.14668	-0.418884	-0.255473	0.0719263	-2.6025	-0.333375	17.1893	80.6169	302.558	-0.234327
C440	603298	Tumor	Batch III	Luminal A	-0.829915	0.0931998	0.449359	-0.710205	-0.14492	-1.33469	0.571866	27.1052	98.2019	7356.06	227.397	23.8147	1566.5	-0.151294	143.096	-0.28391	2.3932	454.994	443.097	11715.8	2833.97	0.562153	12.0222	11.1604	746.731	1686.6	126.9	0.101075	-13.105	19.6891	357.002	228.504	-0.128	-0.208994	-1.2204	13.2724	-0.418884	-0.255473	0.0719263	-2.6025	-0.333375	248.094	92.2199	706.011	-0.234327
C451	1009442	Tumor	Batch III	TNBC	-0.829915	0.0931998	0.449359	-0.710205	-0.14492	8.10004	0.571866	11.0351	97.6303	7357.54	72.754	119.506	1073.17	-0.151294	42.5098	-0.28391	100.187	724.749	688.89	11601.9	3031.98	0.562153	-0.165674	6.22037	3214.62	3839.47	933.913	0.101075	46.7659	5.71076	348.549	150.416	-0.128	-0.208994	-1.2204	-2.14668	-0.418884	-0.255473	0.0719263	-2.6025	-0.333375	142.592	79.9791	635.639	-0.234327
C49	609487	Tumor	Batch II	Luminal A	0.396794	-0.576502	2.30706	0.301584	0.0483066	0.0481965	-0.395112	35.0067	256.775	7935.29	332.294	289.559	1076.4	0.0504313	83.8547	0.0946365	41.7716	956.263	537.297	13273.4	2628.66	-1.68646	-1.4849	1.404	2014.98	3131.03	589.43	0.101075	23.3213	2.25299	441.628	277.695	0.0901588	0.272202	0.178918	0.327776	0.139628	0.0851578	0.519535	0.147861	0.111125	159.375	72.8284	580.936	0.0781092
C494	544838	Tumor	Batch III	Luminal A	-0.829915	0.0931998	0.449359	16.9379	-0.14492	-1.33469	0.571866	75.6175	212.863	7363.37	128.298	288.19	1622.64	-0.151294	163.776	-0.28391	44.4975	803.669	494.401	13175.2	3217.81	0.562153	-0.165674	-1.11776	1743.59	2510.04	310.283	0.101075	39.1875	5.02905	378.868	176.46	-0.128	-0.208994	-1.2204	-2.14668	-0.418884	-0.255473	0.0719263	-2.6025	-0.333375	62.2412	97.4127	1166.49	-0.234327
C521	1148483	Tumor	Batch IV	Luminal A	-0.900213	0.241651	6.21725	0.107037	0.0483066	8.69691	0.571866	39.1931	177.514	7650.88	586.087	580.489	1203.16	0.0504313	190.102	0.0946365	9.37488	976.501	662.869	12665.9	4393.26	0.562153	7.76066	6.95638	1744.4	2801.14	800.873	6.05235	87.1563	4.49309	674.265	359.677	-0.0523175	-0.335409	-0.0879725	11.8884	0.139628	0.0851578	-1.111	9.53427	0.111125	133.507	18.7684	1318.65	0.0781092
C56	906116	Tumor	Batch III	Luminal A	-0.829915	0.0931998	14.9706	-0.710205	-0.14492	-1.33469	0.571866	33.702	287.358	7176.11	393.874	421.529	2139.41	-0.151294	138.569	-0.28391	22.8146	861.069	707.772	12122.4	3333.39	0.562153	7.94912	39.7567	2184.8	3005.23	1031.19	0.101075	187.496	6.76651	391.357	240.581	-0.128	-0.208994	-1.2204	2.98639	-0.418884	-0.255473	0.0719263	17.8348	-0.333375	259.904	132.435	1834.03	-0.234327
C586	1188179	Tumor	Batch III	TNBC	3.74413	0.0931998	5.98636	-0.710205	-0.14492	6.68078	0.571866	113.915	393.387	7765.93	368.588	318.6	3061.23	-0.151294	504.915	-0.28391	21.2863	1096.81	1453.98	14317.1	4100.66	0.562153	12.2112	-1.11776	6253.68	6346.65	677.007	0.101075	140.585	27.915	841.348	739.187	-0.128	-0.208994	5.06037	17.426	-0.418884	-0.255473	0.0719263	-2.6025	-0.333375	289.569	178.975	2815.42	-0.234327
C60	1098323	Tumor	Batch IV	Luminal A	4.04804	0.241651	0.750487	8.86164	0.0483066	0.404402	0.571866	29.9003	192.678	7138.65	564.132	600.881	3596.72	0.0504313	98.9971	0.0946365	23.4526	1235.98	221.553	12469	4770.47	0.562153	1.35835	13.9952	2573.82	3081.94	888.573	-0.303224	43.4737	13.1881	812.425	472.858	-0.0523175	-0.335409	6.70665	-0.261079	0.139628	0.0851578	-1.111	1.4721	0.111125	161.486	46.8331	772.11	0.0781092
C704	285737	Tumor	Batch III	Luminal A	18.1903	0.0931998	0.449359	-0.710205	-0.14492	-1.33469	0.571866	50.4121	140.658	7067.41	120.34	109.497	1347.14	-0.151294	31.7455	-0.28391	-9.88499	296.211	335.119	10961	1421.17	0.562153	-0.165674	24.8061	1401.99	2241.55	372.5	0.101075	34.7435	-3.54762	415.217	126.055	-0.128	-0.208994	-1.2204	-2.14668	-0.418884	-0.255473	0.0719263	29.8023	-0.333375	225.104	43.8241	516.225	-0.234327
C75	1416619	Tumor	Batch I	TNBC	1.33333	0.241651	7.1272	0.301584	0.0483066	0.882092	-0.74862	47.5291	162.213	-4821.08	184.859	219.633	1512.59	0.0504313	79.0125	0.0946365	39.4721	648.72	547.851	17218.9	4480.03	0.562153	0.29222	9.66497	1713.06	2366.88	381.079	0.101075	61.5071	7.46755	467.596	204.71	0.0901588	0.272202	1.12946	5.36327	0.139628	0.0851578	0.519535	0.982531	0.111125	181.55	100.885	890.316	0.0781092
C81	882129	Tumor	Batch III	Luminal A	-0.829915	0.0931998	0.449359	-0.710205	-0.14492	-1.33469	0.571866	7.65125	68.6433	7145.97	300.285	289.442	1070.23	-0.151294	108.536	-0.28391	23.7038	493.936	411.865	12252.9	2478.95	0.562153	8.16978	-1.11776	2398.87	3064.62	647.667	0.101075	17.4533	12.3443	545.924	129.375	-0.128	5.85315	-1.2204	-2.14668	-0.418884	10.6447	0.0719263	-2.6025	-0.333375	109.474	60.3733	722.483	-0.234327
CT74	278408	Tumor	Batch IV	TNBC	-0.900213	0.241651	42.0217	0.107037	0.0483066	0.404402	0.571866	24.1139	58.5387	7930.4	158.334	236.267	2952.22	0.0504313	49.2031	0.0946365	49.688	388.785	385.573	11812.4	2175.95	0.562153	1.35835	0.506652	2998.3	3511.4	-565.664	-0.303224	54.6479	0.424331	445.17	87.9929	-0.0523175	-0.335409	-0.0879725	-0.261079	0.139628	0.0851578	-1.111	1.4721	0.111125	13.4664	76.7733	536.553	0.0781092
GT07	1222576	Tumor	Batch III	Luminal A	-0.829915	0.0931998	5.83058	-0.710205	-0.14492	-1.33469	0.571866	21.6558	152.424	7534.01	423.601	317.648	1864.21	-0.151294	32.7852	-0.28391	14.3504	906.151	767.172	17909.9	3695.09	0.562153	-0.165674	-1.11776	2146.61	2447.79	557.991	0.101075	39.4456	0.274552	265.885	243.207	-0.128	4.16504	-1.2204	1.65771	-0.418884	-0.255473	0.0719263	-2.6025	-0.333375	208.344	85.6169	338.169	-0.234327
GT141	444669	Tumor	Batch IV	TNBC	-0.900213	0.241651	-5.23951	0.107037	0.0483066	0.404402	0.571866	70.2131	151.17	8024.14	326.133	268.236	2928.79	0.0504313	108.525	0.0946365	29.7919	760.481	823.772	11455	3051.95	0.562153	1.35835	17.1649	4588.58	5538.77	1464.56	-0.303224	8.00048	0.424331	910.745	165.964	-0.0523175	-0.335409	-0.0879725	-0.261079	0.139628	0.0851578	-1.111	1.4721	0.111125	109.467	-44.2822	415.748	0.0781092
GT226	570663	Tumor	Batch IV	Luminal B HER2+	-0.900213	0.241651	17.8177	0.107037	0.0483066	0.404402	0.571866	13.0326	118.241	7729.3	193.006	207.784	1770.52	0.0504313	48.5275	0.0946365	-3.52458	555.304	551.643	11002.7	2365.81	0.562153	1.35835	26.4674	2628.42	2619.17	237.495	-0.303224	8.00048	0.424331	828.958	362.058	-0.0523175	-0.335409	-0.0879725	-0.261079	0.139628	0.0851578	-1.111	1.4721	0.111125	166.804	-44.0699	397.405	0.0781092
GT74	736228	Tumor	Batch II	Luminal A	7.77872	-0.576502	2.30706	0.301584	0.0483066	0.0481965	-0.395112	62.6317	76.5359	7020.01	321.813	352.107	1388.27	0.0504313	87.397	0.0946365	5.31103	890.014	574.403	18902.9	3392.77	-1.68646	-1.4849	11.4653	5865.4	5934.62	1647.54	0.101075	40.9612	2.25299	657.361	339.471	0.0901588	0.272202	0.178918	6.64533	0.139628	0.0851578	0.519535	0.147861	0.111125	254.301	110.424	1200.59	0.0781092
GT91	747892	Tumor	Batch IV	TNBC	-0.900213	0.241651	3.55715	0.107037	0.0483066	0.404402	0.571866	34.6953	126.138	7178.93	140.954	119.808	601.562	0.0504313	114.645	0.0946365	-3.52458	514.296	-61.6488	11458.4	1856.22	0.562153	1.35835	0.506652	-446.21	63.4112	-27.1133	-0.303224	8.00048	6.67242	-96.3045	130.767	-0.0523175	-0.335409	-0.0879725	12.177	0.139628	0.0851578	-1.111	1.4721	0.111125	275.255	-3.03099	669.662	0.0781092
GT93	567925	Tumor	Batch IV	Luminal B HER2+	-0.900213	0.241651	17.9289	0.107037	0.0483066	0.404402	0.571866	55.5123	222.19	7711.56	276.279	127.36	1423.18	0.0504313	267.052	0.0946365	35.6042	1614.32	1165.78	13495.8	4057.72	0.562153	1.35835	0.506652	5455.6	5950.76	1537.51	-0.303224	76.6029	8.65235	1317.09	430.096	-0.0523175	-0.335409	-0.0879725	24.3082	0.139628	0.0851578	-1.111	1.4721	0.111125	349.056	-17.8099	1191.77	0.0781092
MT1023	386016	Tumor	Batch IV	TNBC	-0.900213	0.241651	11.8037	0.107037	0.0483066	0.404402	0.571866	33.6879	91.727	7454.46	88.4773	52.7561	118.443	0.0504313	21.3593	0.0946365	15.6648	806.77	662.321	13202.6	2271.53	0.562153	1.35835	0.506652	626.39	987.59	-349.784	-0.303224	8.00048	12.5298	683.058	213.703	-0.0523175	-0.335409	-0.0879725	11.7881	0.139628	0.0851578	-1.111	1.4721	0.111125	93.983	237.906	924.881	0.0781092
MT1029	479812	Tumor	Batch IV	TNBC	-0.900213	0.241651	-5.23951	0.107037	0.0483066	0.404402	0.571866	52.6967	194.178	8389.41	925.581	750.342	3080.98	0.0504313	102.14	0.0946365	104.542	759.052	953.935	12957.7	3161.42	0.562153	16.683	0.506652	2312.36	2992.45	1489.54	-0.303224	8.00048	0.424331	108.154	246.362	-0.0523175	-0.335409	-0.0879725	-0.261079	0.139628	0.0851578	-1.111	1.4721	0.111125	98.5667	358.047	761.361	0.0781092
MT111	253110	Tumor	Batch IV	TNBC	-0.900213	0.241651	-5.23951	0.107037	0.0483066	0.404402	0.571866	50.0769	157.133	7702.21	550.902	683.124	3803.21	0.0504313	51.9861	0.0946365	55.0065	622.228	1186.76	13192.6	3189.04	0.562153	1.35835	0.506652	3325.45	4289.37	806.159	-0.303224	59.3102	0.424331	743.804	158.201	-0.0523175	-0.335409	-0.0879725	-0.261079	0.139628	0.0851578	-1.111	1.4721	0.111125	-39.3549	273.387	575.5	0.0781092
MT1118	838067	Tumor	Batch III	TNBC	-0.829915	0.0931998	23.9998	-0.710205	-0.14492	-1.33469	0.571866	51.8569	191.761	8497.18	332.179	362.959	1664.35	-0.151294	116.853	-0.28391	7.79237	830.237	595.987	12997.6	3204.58	0.562153	-0.165674	-1.11776	1824.04	2242.71	644.323	0.101075	67.8127	-3.54762	638.839	237.921	-0.128	-0.208994	-1.2204	8.95306	-0.418884	-0.255473	0.0719263	8.44586	-0.333375	73.0559	69.9531	413.95	-0.234327
MT1213	505524	Tumor	Batch IV	Luminal A	9.85058	0.241651	33.8028	0.107037	0.0483066	0.404402	0.571866	73.9755	128.203	7329.66	68.752	178.162	1046.15	0.0504313	113.366	0.0946365	11.1283	375.775	751.48	12292.1	2277.75	0.562153	1.35835	0.506652	677.561	788.413	121.192	-0.303224	8.00048	9.668	79.1419	232.813	-0.0523175	-0.335409	14.6743	-0.261079	0.139628	0.0851578	-1.111	1.4721	0.111125	266.094	201.788	1435.24	0.0781092
MT1230	377142	Tumor	Batch IV	Luminal B HER2+	-0.900213	0.241651	-5.23951	0.107037	0.0483066	0.404402	0.571866	50.3953	131.915	7656.68	308.551	672.933	1530.42	0.0504313	62.4682	0.0946365	55.3981	394.184	483.561	12055.8	2555.38	0.562153	1.35835	0.506652	771.832	1486.84	428.656	-0.303224	76.8712	0.424331	737.917	139.457	-0.0523175	-0.335409	-0.0879725	-0.261079	0.139628	0.0851578	-1.111	1.4721	0.111125	19.1345	131.125	580.417	0.0781092
MT1266	1077693	Tumor	Batch III	TNBC	-0.829915	0.0931998	0.449359	-0.710205	-0.14492	-1.33469	0.571866	15.1132	83.8555	7572.54	238.093	324.356	1255.56	-0.151294	94.2184	-0.28391	31.3554	304.799	321.844	10781.3	2098.16	0.562153	6.65718	5.75564	1468.03	1783.17	454.597	0.101075	28.1969	-3.54762	578.729	213.952	-0.128	4.75308	-1.2204	-2.14668	-0.418884	-0.255473	0.0719263	-2.6025	-0.333375	36.0002	111.555	455.968	-0.234327
MT1275	1056656	Tumor	Batch IV	Luminal A	4.24317	0.241651	0.98669	0.107037	0.0483066	0.404402	0.571866	42.3839	129.075	7216	623.029	595.421	4072.26	0.0504313	72.7134	0.0946365	45.5471	597.429	546.703	13441.9	3590.76	0.562153	1.35835	0.506652	1791.21	2471.95	459.583	-0.303224	44.8725	4.84668	264.974	278.825	-0.0523175	-0.335409	-0.0879725	-0.261079	0.139628	0.0851578	-1.111	10.2349	0.111125	155.488	220.747	772.167	0.0781092
MT1310	823832	Tumor	Batch IV	Luminal B HER2+	5.69674	0.241651	10.7321	0.107037	0.0483066	0.404402	0.571866	46.35	171.836	7113.97	175.914	71.5148	465.98	0.0504313	77.817	0.0946365	14.4582	454.444	46.4116	11658.1	1694.62	0.562153	1.35835	0.506652	1198.23	1499.12	-144.192	-0.303224	23.7646	11.7686	-142.814	180.753	-0.0523175	-0.335409	-0.0879725	11.0305	0.139628	0.0851578	-1.111	1.4721	0.111125	237.329	150.917	979.02	0.0781092
MT1315	1080177	Tumor	Batch IV	Luminal B HER2+	-0.900213	0.241651	6.94173	0.107037	0.0483066	9.2213	0.571866	19.2071	77.2365	7162.32	768.925	731.033	3715.85	0.0504313	64.4186	0.0946365	3.33301	295.76	1309.24	13310.1	2842.03	0.562153	1.35835	0.506652	4290.82	4723.05	2520.25	-0.303224	116.208	4.75038	-101.681	119.181	-0.0523175	-0.335409	6.82079	-0.261079	0.139628	0.0851578	-1.111	1.4721	0.111125	62.7525	2.99178	479.17	0.0781092
MT1337	1492840	Tumor	Batch III	TNBC	2.81065	0.0931998	4.85636	-0.710205	-0.14492	-1.33469	0.571866	63.8353	155.533	7427.28	892.257	904.781	4313.67	-0.151294	147.681	-0.28391	14.9248	1504.53	1143.66	14460.4	4942.29	0.562153	-0.165674	3.8442	3890.56	4838.64	1569.44	0.101075	126.532	-3.54762	868.649	344.785	-0.128	-0.208994	-1.2204	4.08461	-0.418884	-0.255473	0.0719263	-2.6025	-0.333375	51.5047	82.9403	472.029	9.76365
MT1386	652815	Tumor	Batch III	TNBC	-0.829915	0.0931998	0.449359	14.0189	-0.14492	-1.33469	0.571866	5.61988	94.6172	7733	331.613	427.642	1788.26	-0.151294	116.602	-0.28391	1.46188	288.244	568.85	11562	1996.42	0.562153	-0.165674	-1.11776	1590.94	1856.86	80.8566	0.101075	-16.3707	3.61045	392.384	252.831	-0.128	-0.208994	-1.2204	-2.14668	12.1371	-0.255473	0.0719263	-2.6025	-0.333375	46.6157	55.0054	204.451	-0.234327
MT1525	2171095	Tumor	Batch IV	TNBC	9.11277	0.241651	9.91171	0.107037	0.0483066	4.79104	0.571866	13.575	169.628	7146.47	170.173	94.9499	-561.258	0.0504313	28.5004	0.0946365	10.1227	875.947	959.727	17632	3063.19	0.562153	1.35835	0.506652	8420.32	10970.9	2549.76	-0.303224	31.9276	4.72898	255.316	118.493	-0.0523175	2.12768	3.34932	-0.261079	0.139628	0.0851578	-1.111	1.4721	0.111125	146.916	45.8957	679.53	0.0781092
MT1584	1239139	Tumor	Batch IV	TNBC	-0.900213	0.241651	-5.23951	0.107037	0.0483066	0.404402	0.571866	21.9223	88.4029	7303.07	236.175	211.809	3346.68	0.0504313	127.71	0.0946365	14.409	463.369	809.499	11891.1	2732.69	0.562153	1.35835	0.506652	3198.77	3393.3	1821.75	-0.303224	70.8845	0.424331	106.911	125.594	-0.0523175	-0.335409	-0.0879725	7.24601	0.139628	0.0851578	-1.111	1.4721	0.111125	85.2572	-35.4851	566.143	0.0781092
MT1643	839938	Tumor	Batch IV	Luminal A	5.57024	0.241651	10.4258	0.107037	0.0483066	0.404402	0.571866	16.8204	140.145	7793.52	433.803	414.361	1477.24	0.0504313	39.8177	0.0946365	22.9324	327.241	358.22	13114.2	2289.8	0.562153	1.35835	0.506652	5265.02	6289.89	1319.4	-0.303224	23.4624	5.98772	377.416	60.5318	-0.0523175	-0.335409	-0.0879725	-0.261079	0.139628	0.0851578	-1.111	1.4721	0.111125	48.1865	118.9	541.875	0.0781092
MT174	633367	Tumor	Batch III	Luminal A	-0.829915	0.0931998	0.449359	-0.710205	-0.14492	-1.33469	0.571866	34.7203	21.6028	7405.25	196.228	93.5901	1335.27	-0.151294	11.5529	-0.28391	1.81029	225.176	283.765	11524.5	2017.79	0.562153	11.4436	-1.11776	896.719	1340.02	256.286	0.101075	25.8605	-3.54762	305.539	167.411	-0.128	-0.208994	-1.2204	5.19687	-0.418884	-0.255473	0.0719263	-2.6025	13.8906	83.8645	159.07	708.606	-0.234327
MT1794	578834	Tumor	Batch IV	TNBC	-0.900213	0.241651	-5.23951	0.107037	0.0483066	0.404402	0.571866	33.6981	227.243	8762.16	289.422	384.266	1491.51	0.0504313	61.5363	0.0946365	60.461	569.478	704.202	12944.3	2259.28	0.562153	1.35835	0.506652	5656.77	6716.24	634.066	-0.303224	75.31	0.424331	592.507	187.8	-0.0523175	-0.335409	-0.0879725	7.77432	0.139628	0.0851578	-1.111	1.4721	0.111125	113.081	55.1874	710.959	0.0781092
MT1847	707617	Tumor	Batch IV	Luminal A	-0.900213	0.241651	4.05782	0.107037	0.0483066	0.404402	0.571866	10.9895	117.133	7467.3	55.6325	115.764	1189.78	0.0504313	65.1793	0.0946365	6.94352	541.883	488.056	11840.2	2113.56	0.562153	1.35835	0.506652	1461.4	2033.74	317.582	-0.303224	8.00048	0.424331	117.908	118.099	-0.0523175	-0.335409	-0.0879725	-0.261079	0.139628	0.0851578	-1.111	1.4721	0.111125	22.9918	-14.7737	201.972	0.0781092
MT196	1001708	Tumor	Batch II	Luminal A	0.396794	-0.576502	2.30706	0.301584	0.0483066	0.0481965	-0.395112	29.4103	12.6825	6920.36	284.141	252.209	1072.21	0.0504313	67.2303	0.0946365	5.31103	226.834	356.159	7486.4	1448.8	-1.68646	5.85551	1.404	931.146	1201.33	353.592	0.101075	36.2862	2.25299	304.92	73.3294	0.0901588	0.272202	0.178918	0.327776	0.139628	0.0851578	0.519535	0.147861	0.111125	117.371	97.2865	833.875	0.0781092
MT219	353645	Tumor	Batch IV	Luminal A	-0.900213	0.241651	-5.23951	0.107037	0.0483066	0.404402	0.571866	19.5106	165.683	7467.76	368.062	329.584	1752.57	0.0504313	87.1197	0.0946365	17.4213	701.177	1141.02	13052.7	2452.03	0.562153	1.35835	21.4525	1337.39	1378.92	219.807	-0.303224	44.7238	0.424331	728.363	86.2716	-0.0523175	-0.335409	-0.0879725	-0.261079	0.139628	0.0851578	-1.111	1.4721	0.111125	126.98	129.774	892.623	0.0781092
MT237	609808	Tumor	Batch III	Luminal A	-0.829915	0.0931998	0.449359	-0.710205	-0.14492	29.9007	0.571866	26.6788	8.21674	7259.29	434.266	442.491	1306.31	-0.151294	39.3413	-0.28391	26.5564	140.221	532.6	12531.4	2735.98	0.562153	-0.165674	11.0294	3044.12	3077.65	855.235	0.101075	-13.5646	-3.54762	335.642	89.8162	-0.128	-0.208994	-1.2204	13.1078	-0.418884	-0.255473	0.0719263	12.5814	-0.333375	64.234	55.7939	365.071	-0.234327
MT2385	1253990	Tumor	Batch IV	Luminal A	-0.900213	0.241651	5.25332	0.107037	0.0483066	0.404402	0.571866	31.2999	126.932	6937.63	-27.3508	41.2327	681.635	0.0504313	64.6321	0.0946365	8.28956	438.295	28.2881	11178.9	1894.52	0.562153	1.35835	12.3208	551.535	468.913	-78.3307	-0.303224	49.4267	4.15075	-160.052	99.8853	-0.0523175	-0.335409	-0.0879725	7.1571	0.139628	0.0851578	-1.111	1.4721	0.111125	36.8723	-71.8751	199.003	0.0781092
MT265	616061	Tumor	Batch II	Luminal A	0.396794	12.5139	2.30706	0.301584	0.0483066	0.0481965	-0.395112	15.1334	214.072	7750.03	198.543	382.915	1602.86	0.0504313	107.935	0.0946365	5.31103	684.174	861.695	12777.9	2878.44	-1.68646	10.4505	25.4516	2263.92	3007.73	495.847	0.101075	23.3213	17.4232	507.393	201.966	0.0901588	0.272202	0.178918	7.87762	0.139628	0.0851578	0.519535	0.147861	0.111125	145.894	120.094	965.039	0.0781092
MT269	790772	Tumor	Batch IV	Luminal A	5.97254	0.241651	3.08015	0.107037	0.0483066	0.404402	0.571866	63.4202	133.916	7209.07	260.648	343.277	623.502	0.0504313	188.01	0.0946365	5.84273	756.738	758.533	14184.6	2470.17	0.562153	1.35835	0.506652	709.377	839.525	698.923	-0.303224	24.4237	18.1522	988.702	274.721	-0.0523175	-0.335409	-0.0879725	11.5025	0.139628	0.0851578	-1.111	1.4721	0.111125	267.493	413.107	2232.39	0.0781092
MT290	596098	Tumor	Batch II	Luminal A	0.396794	-0.576502	2.30706	0.301584	0.0483066	0.0481965	-0.395112	15.4609	114.896	8704.79	257.695	330.715	1689.03	0.0504313	21.1177	0.0946365	5.31103	617.283	512.123	8956.1	1937.75	-1.68646	-1.4849	13.8305	1246.3	1689.35	363.599	0.101075	23.3213	10.0921	358.765	106.372	0.0901588	0.272202	0.178918	0.327776	0.139628	0.0851578	0.519535	0.147861	0.111125	76.2806	134.323	632.519	0.0781092
MT350	611804	Tumor	Batch IV	Luminal B HER2+	-0.900213	0.241651	-5.23951	0.107037	0.0483066	0.404402	0.571866	41.862	201.178	7379.85	363.883	263.255	2441.98	0.0504313	72.0418	0.0946365	8.5829	908.149	754.239	12248.3	3934.56	0.562153	13.3768	0.506652	1621.06	1606.2	592.114	-0.303224	29.2279	15.7001	552.872	176.6	-0.0523175	-0.335409	-0.0879725	7.34129	0.139628	0.0851578	-1.111	1.4721	0.111125	80.8296	67.4963	512.001	0.0781092
MT359	649049	Tumor	Batch IV	Luminal A	-0.900213	0.241651	15.0331	0.107037	0.0483066	0.404402	0.571866	30.3205	116.457	7182.14	875.166	618.754	2864.43	0.0504313	57.1899	0.0946365	7.88813	395.52	731.944	12165.8	2530.19	0.562153	12.6871	0.506652	1396.33	2091.2	1467.22	-0.303224	68.0284	0.424331	381.094	142.148	-0.0523175	-0.335409	-0.0879725	-0.261079	0.139628	0.0851578	-1.111	1.4721	0.111125	73.933	99.4727	712.335	0.0781092
MT450	608570	Tumor	Batch IV	TNBC	-0.900213	0.241651	-5.23951	0.107037	0.0483066	0.404402	0.571866	12.375	218.139	7184.81	251.665	246.067	1741.19	0.0504313	46.8353	0.0946365	69.5064	604.719	333.82	12046.7	2457.83	0.562153	1.35835	12.6785	1532.45	2209.29	849.311	-0.303224	29.3407	0.424331	298.814	128.226	-0.0523175	-0.335409	-0.0879725	-0.261079	0.139628	0.0851578	-1.111	1.4721	0.111125	57.3037	32.7185	451.879	0.0781092
MT469	146835	Tumor	Batch IV	Luminal A	-0.900213	0.241651	-5.23951	0.107037	0.0483066	0.404402	0.571866	2.47625	40.9316	8683.01	620.453	1010.81	542.49	0.0504313	126.946	0.0946365	-3.52458	455.248	-15.8726	12372.8	4162.2	0.562153	1.35835	0.506652	4241.71	5604.82	285.632	-0.303224	8.00048	0.424331	-32.117	133.585	-0.0523175	-0.335409	-0.0879725	-0.261079	0.139628	0.0851578	-1.111	1.4721	0.111125	160.95	238.498	843.535	0.0781092
MT518	595605	Tumor	Batch IV	Luminal A	-0.900213	0.241651	-5.23951	0.107037	0.0483066	0.404402	0.571866	12.5905	98.5432	7200.28	415.334	351.167	2771.85	0.0504313	177.542	0.0946365	33.7858	617.238	253.121	13497.1	4158.72	0.562153	13.7037	12.9434	42.1241	629.943	553.646	-0.303224	95.2194	0.424331	969.293	169.324	-0.0523175	-0.335409	-0.0879725	7.54806	0.139628	0.0851578	12.7647	1.4721	0.111125	256.933	343.276	1259.12	0.0781092
MT53	763780	Tumor	Batch II	Luminal A	0.396794	-0.576502	2.30706	0.301584	0.0483066	0.0481965	-0.395112	29.0167	86.0094	8255.13	499.375	407.307	3576.67	0.0504313	43.001	0.0946365	34.4061	651.532	574.271	13703.9	3289.13	-1.68646	8.14215	1.404	1952.69	2438.93	270.401	0.101075	57.3285	2.25299	585.729	161.436	0.0901588	0.272202	0.178918	0.327776	0.139628	0.0851578	0.519535	0.147861	0.111125	53.1131	89.5227	508.482	0.0781092
MT578	898449	Tumor	Batch IV	TNBC	-0.900213	0.241651	9.40562	0.107037	0.0483066	0.404402	0.571866	29.2962	95.4919	7873.05	490.139	562.194	2978.09	0.0504313	81.7563	0.0946365	29.4541	460.899	725.655	12653	2907.75	0.562153	9.54239	0.506652	2584.84	3705.61	-565.664	-0.303224	8.00048	5.6254	416.462	155.709	-0.0523175	-0.335409	8.21822	-0.261079	0.139628	0.0851578	-1.111	1.4721	0.111125	75.2216	-45.4474	340.889	0.0781092
MT658	512015	Tumor	Batch IV	Luminal A	-0.900213	0.241651	20.4588	0.107037	0.0483066	0.404402	0.571866	2.47625	184.54	8427.31	725.303	787.835	5672.55	0.0504313	36.4994	0.0946365	68.8113	688.76	1375.27	13384.5	3010.58	0.562153	1.35835	14.9738	2037.25	3759.41	1712.92	-0.303224	8.00048	9.55082	1120.77	82.7604	-0.0523175	-0.335409	14.4872	17.907	0.139628	0.0851578	-1.111	1.4721	0.111125	75.5314	354.027	1036.52	0.0781092
MT689	278091	Tumor	Batch IV	Luminal A	18.643	0.241651	18.418	0.107037	0.0483066	0.404402	0.571866	24.1386	305.339	7980.65	367.687	320.275	1528.46	0.0504313	244.364	0.0946365	49.7487	1063.43	974.278	12944.1	2983.15	0.562153	1.35835	0.506652	4869.42	5400.64	83.6038	-0.303224	101.402	0.424331	29.8314	331.451	-0.0523175	-0.335409	-0.0879725	-0.261079	0.139628	0.0851578	-1.111	1.4721	0.111125	145.73	182.033	1289.99	0.0781092
MT75	719519	Tumor	Batch II	Luminal B	0.396794	-0.576502	2.30706	0.301584	0.0483066	0.0481965	-0.395112	5.35502	112.765	5640.37	325.114	274.972	1868.1	0.0504313	57.5208	0.0946365	25.9009	437.51	515.773	7985.59	2223.04	-1.68646	-1.4849	1.404	1684.17	1491.24	482.734	0.101075	23.3213	8.74746	316.874	53.7552	0.0901588	0.272202	0.178918	0.327776	0.139628	0.0851578	0.519535	0.147861	0.111125	86.1397	60.8524	635.414	0.0781092
MT750	414845	Tumor	Batch IV	Luminal A	-0.900213	0.241651	10.6193	0.107037	0.0483066	0.404402	0.571866	16.9976	147.279	7874.96	580.449	602.88	3425.9	0.0504313	77.4184	0.0946365	85.7546	451.444	1885.87	12699.8	2890.04	0.562153	1.35835	0.506652	5986.58	5237.6	405.247	-0.303224	70.6119	0.424331	70.6107	106.838	-0.0523175	-0.335409	-0.0879725	-0.261079	0.139628	0.0851578	-1.111	1.4721	0.111125	208.789	333.477	531.852	0.0781092
MT77	1142600	Tumor	Batch II	Luminal A	0.396794	-0.576502	2.30706	0.301584	0.0483066	0.0481965	-0.395112	15.8996	81.9951	5413.67	271.258	285.759	1145.44	0.0504313	43.1646	0.0946365	24.7598	603.578	415.327	8035.9	2014.98	-1.68646	-1.4849	1.404	1630.28	1933.25	477.044	0.101075	34.6875	6.3427	319.6	181.494	0.0901588	0.272202	6.71024	0.327776	0.139628	0.0851578	0.519535	0.147861	0.111125	156.181	118.347	659.049	0.0781092
MT79	399700	Tumor	Batch IV	Luminal A	-0.900213	0.241651	-5.23951	0.107037	0.0483066	0.404402	0.571866	92.9055	249.421	9178.97	635.03	425.79	2334.25	0.0504313	118.331	0.0946365	89.1375	1186.72	962.442	15573.7	5527.41	0.562153	1.35835	0.506652	1986.4	2869.94	1797.22	-0.303224	40.4924	0.424331	880.867	74.0228	-0.0523175	-0.335409	-0.0879725	-0.261079	0.139628	0.0851578	-1.111	1.4721	0.111125	199.795	370.407	810.177	0.0781092
MT813	358157	Tumor	Batch IV	Luminal A	-0.900213	0.241651	-5.23951	0.107037	0.0483066	0.404402	0.571866	52.9354	109.365	7492.97	297.332	226.801	2326.95	0.0504313	64.6473	0.0946365	-3.52458	204.105	665.095	15053.8	3841.79	0.562153	1.35835	0.506652	1127.76	1542.73	597.699	-0.303224	80.5218	0.424331	948.486	147.911	-0.0523175	-0.335409	-0.0879725	-0.261079	0.139628	0.0851578	-1.111	1.4721	0.111125	-18.825	187.274	1182.38	0.0781092
MT895	482470	Tumor	Batch IV	Luminal A	-0.900213	0.241651	8.39647	0.107037	0.0483066	0.404402	0.571866	64.906	254.294	7902.7	341.554	432.359	1949.91	0.0504313	133.83	0.0946365	27.1816	1040.03	1384.88	14039.3	3980.91	0.562153	1.35835	0.506652	2633.66	3165.38	672.179	-0.303224	8.00048	0.424331	606.815	431.902	-0.0523175	-0.335409	-0.0879725	-0.261079	0.139628	0.0851578	16.0185	1.4721	0.111125	143.527	203.907	1302.57	0.0781092
MT979	322166	Tumor	Batch IV	Luminal B HER2+	-0.900213	0.241651	-5.23951	0.107037	0.0483066	0.404402	0.571866	39.8737	193.088	7480.94	88.2046	118.699	470.746	0.0504313	141.669	0.0946365	19.4679	533.998	-20.7795	11934.6	2152.73	0.562153	1.35835	0.506652	571.133	398.837	-48.3324	-0.303224	128.935	0.424331	125.879	49.9821	-0.0523175	-0.335409	-0.0879725	-0.261079	0.139628	0.0851578	24.5418	1.4721	0.111125	439.938	339.263	2054.16	0.0781092
MT990	259240	Tumor	Batch IV	Luminal A	20.0641	0.241651	20.1383	0.107037	0.0483066	0.404402	0.571866	25.7138	97.6585	7412.54	311.425	350.68	1042.11	0.0504313	81.1644	0.0946365	-3.52458	463.561	852.304	12245.5	2947.99	0.562153	1.35835	0.506652	2093.6	2867.87	559.42	-0.303224	58.097	18.4497	552.868	153.987	-0.0523175	20.2926	-0.0879725	-0.261079	0.139628	0.0851578	-1.111	1.4721	0.111125	45.7354	66.0637	1335.59	0.0781092
[truncated: 718 more columns]

## Sheet: norm cts_filt snornas_CO method
S1f Table. Batch effects corrected normalized counts of filtered snoRNAs from cases
Sample ID	Number of Alignments	Tissue	Batch	Subtype	SNORD99-201	SNORD85-201	SNORD55-201	SNORD46-201	SNORD38A-201	SNORD38B-201	SNORD45C-201	SNORD45A-201	SNORD21-201	SCARNA4-201	SNORD78-201	SCARNA3-201	SNORA36B-201	SNORD98-201	SNORA54-201	SNORA3-201	SNORA45-201	SNORD97-201	SNORA57-201	SNORD15A-201	SNORD15B-201	SNORD6-201	SNORD5-201	SNORD14E-201	SNORD14C-201	SNORD59A-201	SNORD102-201	SNORA31-001	SCARNA13-201	SNORD18C-201	SNORD18B-201	SNORD18A-201	SNORA64-201	SNORD60-201	SNORA50-201	SNORD71-201	SNORD68-201	SNORA48-201	SNORD10-201	SNORD4A-201	SNORD104-201	SNORD1B-201	SNORD58C-201	SNORD58A-201	SNORD58B-201
BM01-13	341385	Tumor	Batch IV	Luminal A	6909.67	696.008	688.68	351.699	11431.3	2267.01	2061.57	2456.88	0.26696	748.75	5682.78	156.687	440.967	1066.48	474.787	1429.12	1178.26	117.727	308.734	465.5	225.798	2042.36	1862.29	327.042	239.748	455.312	3415.21	3417.01	744.834	803.084	3453.85	1093.57	1635.36	2770.45	504.265	455.796	459.761	1267.63	1133.93	3267.4	12817.8	1956.06	1699.96	1974.13	2890.5
BM01-15	550011	Tumor	Batch II	Luminal A	13244.2	3191.61	745.09	711.274	28505.4	5511.79	2958.62	3964.14	659.158	542.792	1319.99	373.003	652.484	1131	1561.41	154.753	985.216	352.104	284.57	287.414	269.754	7146.66	1368.87	721.972	1179.86	1151	2915.78	732.17	619.934	934.348	4064.41	2537.09	257.852	1637.95	566.744	1598.87	2188.83	482.44	1191.09	6895.11	23986.9	8200.22	1002.8	1211.68	1869.75
BM01-27	1019169	Tumor	Batch III	TNBC	7681.75	1442.53	310.908	531.028	11087.5	2363.76	1570.44	2112.2	489.563	588.959	1778.78	227.261	393.717	611.049	591.992	1057.66	1292.65	436.038	161.138	355.04	322.428	1731.97	1359.64	225.455	413.188	479.803	1793.72	788.783	324.527	558.35	3718.04	1464.89	380.91	1133.9	430.86	713.168	1028.13	300.228	1057.53	2933.8	6302.57	1594.01	1253.15	1281.73	1749.16
BM01-29	482609	Tumor	Batch IV	Luminal A	7482.28	1949	884.329	766.723	12765.4	3299.47	848.984	1190.65	1304.47	772.086	2901.3	131.719	752.986	1536.93	1049.91	514.11	1059.97	250.576	308.281	82.2432	179.338	2901.85	456.931	402.715	750.48	742.117	3454.21	717.555	396.737	187.03	2495.63	1416.23	253.949	1475.14	352.999	1500.23	953.995	257.373	726.974	4361.18	16577.3	4663.7	358.198	1176.25	1639.3
BM01-34	250446	Tumor	Batch IV	Luminal A	8146.93	1121.9	927.997	-140.027	12138.2	2564.22	543.994	1165.61	588.512	985.701	4495.87	111.94	572.874	1272.35	217.077	744.699	974.76	170.159	81.7159	11.9325	125.365	3033.61	869.641	414.636	1017.05	256.313	3095.83	2805.44	272.164	463.215	738.222	2116.99	536.121	2195.09	398.371	446.075	469.106	1119.25	1367.74	4235.13	9408.42	1825.3	1108.51	1375.42	1469.48
BM01-5	860026	Tumor	Batch II	Luminal A	9395.29	1389.67	700.159	691.348	14498.4	2640.67	1518.86	2139.69	493.585	688.316	1527.82	220.281	364.088	768.128	641.503	587.816	856.744	344.21	198.017	316.267	218.347	2809.21	1152.24	423.005	824.774	706.468	2110.63	1315.17	345.709	784.208	4134.55	2032.03	177.387	1083.68	492.589	1527.82	854.157	328.185	867.562	3469.63	12447.5	2800.87	793.368	856.504	1586.89
C1010	814596	Tumor	Batch IV	TNBC	7768.2	2503.19	689.436	122.396	11900.1	2883.07	1241.82	1970.97	429.382	439.984	-1076.83	238.452	228.029	743.924	641.094	420.761	770.481	327.776	147.542	248.029	34.7372	2871.85	1205.1	403.543	754.655	337.815	1895.38	961.691	440.438	1125.44	1051.8	2566.61	306.523	1523.65	393.532	1044.72	786.628	484.069	865.074	3533.44	6715.82	3847.8	1025.75	1072.07	1705.05
C108	537362	Tumor	Batch II	Luminal A	6297.08	1319.85	363.014	597.541	8725.26	1922.44	2172.89	2890.59	239.014	252.124	2011.06	277.274	369.52	677.988	282.364	389.389	232	241.089	179.345	203.156	146.689	1825.27	776.397	653.027	676.957	281.717	1910.76	666.033	322.966	170.82	2413.54	1056.73	236.465	1016.61	196.826	957.43	663.273	216.256	659.655	2287.67	13406.1	638.876	611.77	692.077	857.617
C131	1784783	Tumor	Batch III	TNBC	8070.92	2819.47	359.559	697.646	12272.8	2849.61	2557.03	2479.49	303.424	645.913	1288.97	335.822	569.849	474.802	864.84	734.713	850.1	471.166	239.042	283.832	244.46	3113.74	1180.2	904.173	1218.31	882.815	2908.88	1087.69	256.031	886.803	5629.46	2102.21	305.403	1094.03	491.272	1339.76	1285.96	147.437	554.364	3592.76	10969.4	2181.02	429.283	823.867	1225.98
C135	842422	Tumor	Batch III	Luminal A	7476.75	1641.25	438.97	512.827	11739.6	2092.3	2506.41	2600.22	248.043	741.682	1679.78	227.84	456.106	807.175	529.913	663.559	1090.91	343.028	493.214	182.578	156.064	1705.78	864.596	670.333	1122.59	315.683	1267.7	1402.01	380.622	614.843	2488.36	1738.04	374.924	695.858	145.557	955.807	755.401	407.427	678.615	2871.68	14914.8	1351.76	1016.87	837.011	1792.02
C139	574605	Tumor	Batch III	Luminal A	7582.23	2009.17	902.464	584.111	13064.1	3156.66	1306.87	2023.92	559.362	835.72	1232.81	169.661	617.748	669.937	799.147	789.84	1449.75	336.719	287.02	253.606	238.883	2303	588.98	762.165	1512.28	368.258	1568.08	2706.04	702.638	263.769	1019.34	1939.64	600.889	1705.7	315.312	1231.39	664.738	546.693	1048.62	3870.1	15107.1	1898.08	284.705	689.357	1860.9
C140	453939	Tumor	Batch III	Luminal A	7249.41	1185.33	542.281	706.33	11471.4	2440.21	1232.69	2449.29	506.49	1078.55	1230.78	187.376	319.929	328.644	602.492	577	914.146	255.582	190.326	1488.89	1250.42	596.774	404.294	290.993	565.26	550.367	901.682	867.768	583.678	695.416	1387.1	1268.66	621.273	1599.53	258.78	1041.83	315.151	339.289	121.673	3078.26	14592.5	190.271	764.532	815.431	1208.02
C152	484214	Tumor	Batch III	Luminal A	7375.91	1670.02	829.669	381.968	12503.9	3307.34	796.967	1505.15	147.058	529.932	1334.56	247.065	423.969	468.374	475.988	632.056	1325.06	275.933	177.385	169.727	51.8181	1307.77	374.105	461.059	1702.67	454.892	1393.09	1122.98	395.416	559.713	1442.51	2328.01	383.913	479.786	343.809	1265.93	670.82	297.465	549.241	3994.19	16165.7	3229.04	517.116	976.386	1205.91
C165	709188	Tumor	Batch III	Luminal A	8347.53	2542.38	1128.44	981.829	14167.2	4237.23	5061.43	4790.23	774.656	953.707	1769.09	184.321	278.938	940.315	770.24	551.323	1299.75	886.186	267.244	382.702	310.146	3799.77	732.727	914.167	1127.16	769.01	4893.36	2384.39	502.999	1555.09	10272.5	3022.79	313.556	2038.3	302.24	1591.23	1196.47	447.71	767.823	5302.41	35586.6	673.004	983.589	1633.12	2267.04
C166	714849	Tumor	Batch II	Luminal A	5947.25	3046.61	1068.72	840.516	11456.1	3817.44	2401.44	3212.17	950.823	2331.12	1776.28	339.825	491.388	901.523	1549.27	1315.89	2108.88	422.117	467.718	326.204	303.332	3323.3	968.551	704.051	1213.49	729.704	2399.5	2862.99	718.76	529.053	5487.42	2119.8	529.343	1658.46	509.272	1278.72	608.875	637.967	1083.89	3655.54	22172.9	2466.63	845.584	1360.42	1903.97
C18	792755	Tumor	Batch III	Luminal A	7361.56	1377.15	559.642	401.603	11850.2	2284.11	1203.06	2157.1	318.378	785.542	1168.48	242.922	246.033	399.722	321.873	641.402	961.935	309.651	288.112	243.264	65.1201	2323.11	578.089	406.809	878.222	459.197	304.348	1129.4	415.217	674.082	1833.33	1336.32	528.36	1432.66	141.224	955.941	435.72	400.901	236.185	3601.43	16954.1	642.73	396.753	647.655	1033.37
C197	1257834	Tumor	Batch IV	Luminal B HER2+	7194.06	566.887	1172.44	584.994	12868.8	3218.63	1552.3	2299.16	391.352	999.088	841.818	139.116	291.127	290.05	1069.4	484.974	947.905	152.486	107.917	273.465	265.603	2183.82	1322.17	450.583	641.991	296.817	2318.86	2015.63	600.376	471.901	2240.59	790.646	621.929	1263.34	647.906	949.552	665.954	307.311	694.476	4054.68	14568.6	1589.26	1399.7	928.533	1785.82
C201	1541780	Tumor	Batch III	TNBC	7278.14	1610.91	914.411	1093.77	12715.5	3834.27	2801.99	3691.58	881.188	1087	2244.98	349.963	437.146	911.658	538.871	591.644	719.118	125.337	214.049	332.574	294.872	4754.51	2551.4	917.109	1375.14	544.124	3054.25	1449.56	422.99	863.505	4880.69	2013.74	469.906	2664.38	610.143	952.399	985.592	429.096	1348.25	4489.96	8991.67	3045.1	1039.06	1229.57	1372.24
C203	616605	Tumor	Batch IV	Luminal A	7548.13	369.497	232.323	-34.5205	11168.4	1461.48	182.008	250.236	-189.103	-33.8227	-2585.82	119.764	389.915	-280.956	246.451	249.399	531.821	304.537	50.7158	-168.528	-19.9551	1139.6	86.7295	238.449	360.47	68.2679	861.737	143.78	256.225	155.727	301.125	1461.48	-9.58097	-332.068	94.6637	406.687	388.823	85.88	409.818	2124.07	4540.71	1122.43	-223.141	599.741	603.379
C204	508917	Tumor	Batch III	Luminal A	7019.33	1067.13	336.177	97.2131	11019.9	1383.69	788.847	956.625	159.301	79.8073	1099.81	234.446	266.78	391.764	161.538	326.055	296.974	76.982	102.027	70.0162	60.4704	618.096	298.299	387.699	168.124	323.362	759.553	2875.87	217.806	160.447	148.418	920.573	528.01	366.491	77.5504	999.685	292.486	191.569	139.338	2757.47	4681.34	-192.43	-3.88376	165.112	649.66
C22	496338	Tumor	Batch II	Luminal A	11689.2	2196.09	554.686	686.717	15688.8	3767.79	1536.11	2501.72	305.876	1208.3	1710.09	186.073	507.706	798.045	782.398	924.374	945.111	341.384	344.602	413.59	400.351	2083.37	933.357	1115.69	2923.81	508.929	2635.33	1055.38	619.771	698.637	2113.22	2741.89	1309.61	2595.92	257.102	1265.21	1087.32	630.601	1079.68	4771.3	17944.8	2680.92	1013.57	1385.59	2195.9
C225	1260473	Tumor	Batch IV	Luminal A	7278.32	965.235	783.285	354.061	11945.7	2490.21	1084.43	1233.51	606.693	732.211	-1729.49	144.314	556.974	204.852	1067.21	728.276	1158.71	353.243	283.347	207.801	270.113	1973.84	840.752	309.816	676.653	285.262	1894.69	1266.58	451.92	528.04	2408.86	1647.08	371.59	1030.14	366.516	835.464	560.755	553.417	770.807	2527.5	7302.11	1689.47	441.318	621.246	1624.71
C23	922050	Tumor	Batch III	Luminal A	8206.63	2212.31	1221.82	747.076	14580.3	3317.38	2286.36	3372.07	669.535	1167.11	1642.18	411.824	960.258	665.037	900.641	1042.63	1644	478.987	492.854	308.649	227.651	4068.16	946.571	1241.96	1258.9	554.895	2146.76	1945.28	444.176	982.771	2427.89	2564.56	887.358	3855.61	269.501	1404.41	1331.91	228.331	547.717	4479.61	17002.9	3196.98	717.414	1200.77	1849.41
C234	778158	Tumor	Batch III	Luminal A	7237.02	1783.89	767.194	409.794	12929.6	2623.85	1809.04	2237.36	392.491	526.419	1609.25	283.667	545.566	923.243	789.081	872.165	902.964	335.749	164.458	273.31	155.247	4017	1276.96	703.528	1026.32	452.474	2227.6	1271.68	395.439	575.71	1965.96	2408.43	662.391	1807.5	428.875	958.607	992.669	305.305	530.229	3022.19	13452.1	2443.57	426.075	662.944	1477.86
C249	769457	Tumor	Batch II	Luminal A	6088.24	1666.14	583.05	496.693	10082.1	2302.83	1200.3	1543.7	405.039	484.738	1512.06	189.679	645.021	704.855	243.922	526.817	476.156	286.421	223.736	233.087	189.776	1938.87	814.01	664.446	1251.54	427.422	1404.85	1002.7	257.427	501.715	1424.35	1762.3	820.57	1898.76	177.266	789.785	686.447	415.346	787.144	3444.07	7301.73	3252.13	463.144	756.569	1650.17
C250	511146	Tumor	Batch III	Luminal A	8312.93	2913.15	529.353	566.922	13303.4	2781.57	1157.38	1675.87	240.863	593.917	1369.64	137.6	803.105	653.283	780.812	670.472	982.315	227.688	364.112	122.718	180.6	3640.73	618.254	730.827	678.674	504.13	2140.21	770.921	245.203	414.758	2808.54	2412.42	292.237	834.606	19.3165	1427.63	1153.41	320.789	825.491	4276.36	25347.4	3694.61	270.832	825.824	1536.85
C257	1103360	Tumor	Batch III	Luminal A	7427.32	2016.44	281.059	208.966	11804.2	2169.97	931.823	1447.15	173.492	474.196	1318.11	183.585	651.717	612.52	562.967	337.423	447.788	132.173	153.654	128.167	213.524	2055.37	480.15	328.744	525.046	520.47	2418.3	739.436	274.776	420.832	1207.49	2497.86	225.583	689.953	371.781	807.604	580.088	358.111	920.802	3275.26	16636	6021.99	201.396	320.601	1093.36
C258	1366470	Tumor	Batch I	TNBC	5691.61	2081.53	635.121	623.138	7798.97	2081.63	3319.66	3707.62	350.888	811.548	1286.18	279.438	346.537	725.763	867.326	539.995	605.806	224.951	259.084	267.21	204.871	2678.2	1239.55	649.638	1141.41	503.366	2751.05	1384.17	421.42	598.677	3432.25	1623.66	447.082	1761.22	325.545	1158.92	1280.49	322.708	764.503	3268.42	19170.3	2727.24	614.973	1012.76	1924.01
C268	1510039	Tumor	Batch I	TNBC	21029.9	2183.99	518.904	610.474	11019	2939.13	2011.51	2306.13	442.621	983.731	1314.64	176.383	408.319	694.609	786.707	753.231	1412.38	314.321	329.296	261.569	216.819	2550.75	191.316	470.956	1216.48	538.752	1800.78	1431.54	412.235	519.465	2635.8	1568.82	449.734	1053.44	288.427	930.901	1143.85	349.867	991.384	2728.63	16550.2	2924.66	598.704	1016.68	1391.54
C280	1112356	Tumor	Batch IV	Luminal B HER2+	7154.56	900.419	1063.44	144.448	11929.6	2620.89	431.404	1087.67	692.251	690.668	-1026.78	110.635	604.52	-88.9207	884.75	1005.6	1047.58	245.558	185.697	150.541	397.177	2278.59	896.365	604.053	984.82	297.883	2260.12	2865.02	509.918	842.922	731.442	1878.82	605.92	915.214	483.108	742.993	544.305	937.992	761.716	2893.01	7728.18	1466.32	953.472	883.103	1298.27
C287	1502573	Tumor	Batch I	TNBC	-1394.84	1390.14	904.049	708.394	25442.7	3986.27	2185.79	2655.82	534.455	965.951	1684.56	214.375	1024.87	855.014	617.094	674.814	937.303	301.396	321.688	315.797	312.928	3330.17	895.472	598.167	1071.51	469.78	1957.08	1667.13	414.054	550.642	2687.96	1670.58	689.556	1368.77	353.035	1003.69	398.458	864.104	1154.14	2220.34	12810.9	3259.52	829.33	908.662	1076.74
C288	1361596	Tumor	Batch I	TNBC	19522.3	1936.32	931.088	723.44	6008.64	1887.59	2426.74	3474.31	567.573	636.498	1637.29	254.675	274.754	628.281	697	677.336	804.588	354.75	235.142	277.347	280.559	2799.13	1939.05	599.829	728.378	778.881	2893.12	1099.64	366.679	1026.33	5204.06	4017.48	338.482	2057.64	299.392	1255.94	1128.85	165.95	952.339	9825.34	16260	2384.03	937.679	1355.04	2721.66
C304	1122444	Tumor	Batch I	TNBC	5600.31	2025.32	434.276	513.308	8687.1	2201.35	1917.67	2508.03	439.31	622.863	1433.53	247.846	467.741	491.167	380.23	756.121	1053.7	368.135	152.314	286.13	194.628	1849.21	268.455	699.805	792.51	572.098	1519.01	1170.27	357.209	352.437	2430	1226.84	342.608	1031.33	304.96	1097.15	504.748	337.795	801.48	3386.51	13927.7	2836.73	546.369	706.34	859.086
C306	713804	Tumor	Batch II	Luminal B	5702.58	1783.88	842.368	827.952	12745	4386.03	3823.18	4917.1	539.013	814.092	1453.9	428.468	246.14	797.831	799.837	574.362	850.353	284.529	92.3402	279.166	226.891	2675.13	1007.55	424.995	880.83	730.578	2616.18	1649.59	592.437	1240.24	5825.31	2433.28	624.231	1559.01	530.612	1231.2	1043.13	317.088	1410.49	3308.18	5500.27	2887.16	1240.37	1362.15	1693.69
C336	725691	Tumor	Batch II	Luminal A	5671.87	1666.86	934.818	738.522	10311	2706.77	2998.17	3386.87	388.405	758.377	1448.96	142.275	263.149	666.55	506.324	764.994	1043.39	271.108	321.7	285.996	271.725	2108.86	962.252	660.072	695.542	390.068	2200.25	1186.22	417.564	543.269	4075.13	1504.43	346.412	1540.21	380.154	736.099	586.001	486.704	918.176	2764.97	6679.24	1396.56	1074.59	812.738	1340.85
C340	1155195	Tumor	Batch III	Luminal A	8466.17	2237.69	2140.98	1296.73	16679.4	5481.63	3316.91	3602.15	729.456	1574.85	1417.32	320.053	515.255	1028.74	773.489	1251.52	1131.26	468.485	297.066	328.486	344.125	2204.43	656.672	808.631	1258.46	665.947	1990.63	2165.29	311.684	814.212	4882.97	1726.86	1147.04	3165.4	758.814	1839.11	1218.33	690.903	1735.64	5796.78	28983.7	4264.89	1161.91	1896.83	2665.34
C342	656324	Tumor	Batch III	Luminal A	7315.12	1801.39	590.208	404.467	12158.4	2306.97	1293.76	1540.31	486.372	922.392	1162.7	264.134	862.36	871.676	912.893	976.17	1527.04	162.23	515.078	164.019	182.391	2033.35	547.61	565.47	1062.96	351.105	1427.1	1262.69	612.023	424.819	1742.7	1928.45	438.774	1518.05	176.294	1115.64	576.95	524.475	696.923	3399.47	19082.7	2166.46	165.884	629.561	1558.43
C363	1697635	Tumor	Batch III	TNBC	8369.6	1784.76	595.929	1199.71	13184	3962.01	7789.9	10360	946.637	1948.7	1918.27	460.824	434.433	485.329	654.636	934.457	870.765	194.374	220.542	467.997	384.506	3995.45	1737.04	719.986	1375.11	477.518	2130.43	1503.73	321.873	1190.43	4936.75	1580.09	807.518	2227.73	689.589	1113.12	1016.98	185.548	868.977	4044.2	7607.13	2303.63	1919.68	1862.55	2243.92
C389	595167	Tumor	Batch III	Luminal A	7911.39	1836.44	338.32	304.228	11823.4	2037.84	1180.7	1485.17	256.128	302.558	1219.86	257.351	1108.3	549.884	427.336	424.2	781.322	380.215	321.634	155.066	136.933	1830.96	796.083	515.018	829.592	598.654	1662.95	527.128	365.894	423.767	1620.97	2350.41	342.909	34.0284	42.1642	1091.75	605.407	263.506	404.07	3203.23	16590.1	1746.45	402.818	427.114	1573.47
C440	603298	Tumor	Batch III	Luminal A	7356.06	1566.5	454.994	443.097	11715.8	2833.97	746.731	1686.6	357.002	706.011	1138.48	300.074	599.441	420.102	878.71	659.839	1503.62	163.404	216.954	175.782	145.805	1524.36	398.289	389.755	403.881	368.287	1059.42	1398.02	565.558	537.644	948.063	1287.08	326.314	507.592	381.761	1000.18	500.004	258.809	648.914	3948.48	12378.9	1416.76	525.592	495.603	1353.69
C451	1009442	Tumor	Batch III	TNBC	7357.54	1073.17	724.749	688.89	11601.9	3031.98	3214.62	3839.47	348.549	635.639	1955.3	284.996	329.771	911.704	525.962	527.452	761.385	162.309	156.203	210.912	176.715	2488.22	1156.37	624.828	1047.68	709.897	1663.64	713.832	205.416	635.891	2588.98	1847.42	384.297	790.532	282.828	731.394	695.018	296.602	486.357	3037.86	10329.8	2678.04	554.12	579.376	1103.91
C49	609487	Tumor	Batch II	Luminal A	7935.29	1076.4	956.263	537.297	13273.4	2628.66	2014.98	3131.03	441.628	580.936	1682.24	257.948	413.485	708.724	566.698	863.567	1557.59	334.921	453.01	338.346	397.617	2529.87	884.1	721.952	886.556	307.852	2461.19	1054.15	435.287	1213.89	2407.59	2192.76	525.232	1201.96	294.797	962.044	898.583	370.092	973.719	4496.1	18958.2	3397.67	1013.18	1565.04	2362.2
C494	544838	Tumor	Batch III	Luminal A	7363.37	1622.64	803.669	494.401	13175.2	3217.81	1743.59	2510.04	378.868	1166.49	1168.58	256.645	289.033	701.158	1220.12	1020.19	1449.15	309.792	266.657	154.2	179.085	1637.41	122.598	485.251	510.914	711.751	1548.9	2211.65	1403.15	599.506	1814.98	1900.66	769.08	2284.63	377.472	2108.72	454.949	921.095	1571.78	3837.72	23373.5	1780.77	620.965	849.115	1647.2
C521	1148483	Tumor	Batch IV	Luminal A	7650.88	1203.16	976.501	662.869	12665.9	4393.26	1744.4	2801.14	674.265	1318.65	-1599.76	100.196	319.441	590.057	822.226	883.339	840.968	335.103	342.679	34.2856	152.54	2783.79	753.765	413.609	774.906	236.739	1817.2	1410.74	328.203	1176.91	4177.52	1351.64	139.374	2337.89	742.812	779.598	569.945	662.319	1454.8	3761.74	10753.8	1891.63	705.212	1388.04	2230.3
C56	906116	Tumor	Batch III	Luminal A	7176.11	2139.41	861.069	707.772	12122.4	3333.39	2184.8	3005.23	391.357	1834.03	2182.31	349.835	640.747	790.303	532.036	374.509	461.151	186.358	346.271	231.52	194.689	1808.73	904.126	642.308	1506.96	522.193	2191.79	2058.22	564.796	728.833	5513.95	2113.54	787.142	2082.07	267.556	1133.65	565.186	650.761	1607.28	3478.63	5632.31	2281.09	559.278	715.47	1577.9
C586	1188179	Tumor	Batch III	TNBC	7765.93	3061.23	1096.81	1453.98	14317.1	4100.66	6253.68	6346.65	841.348	2815.42	3123.88	499.146	442.207	1392.33	544.574	891.221	930.646	256.65	401.326	541.984	627.254	5040.64	2884.44	417.115	783.296	599.914	3104.49	1745.44	700.193	778.332	7060.27	1898.21	663.797	856.143	1119.17	1015.41	1498.03	812.752	1899.27	3158.42	42119.4	5618.45	4046.38	3975.96	5006.27
C60	1098323	Tumor	Batch IV	Luminal A	7138.65	3596.72	1235.98	221.553	12469	4770.47	2573.82	3081.94	812.425	772.11	-1939.29	201.54	257.863	341.603	1591.58	933.135	1340.87	447.802	579.474	464.732	466.856	2849.87	536.514	342.887	1163.28	413.113	3961.88	1824.88	536.716	394.07	1911.86	1506.54	527.619	922.927	556.389	1777.37	1071.01	754.83	1562.75	4827.85	19850.6	3947.7	758.025	1133.77	2590.75
C704	285737	Tumor	Batch III	Luminal A	7067.41	1347.14	296.211	335.119	10961	1421.17	1401.99	2241.55	415.217	516.225	1450.23	452.107	661.388	464.129	462.517	579.167	696.73	154.359	288.684	148.42	96.6257	2079.75	448.813	313.971	864.422	1117.41	2745.51	1752.44	560.274	468.309	930.334	1826.99	551.785	1211.2	407.552	953.179	480.318	1211.21	1759.42	3442.17	8459.61	2287.58	396.157	586.367	1074.75
C75	1416619	Tumor	Batch I	TNBC	-4821.08	1512.59	648.72	547.851	17218.9	4480.03	1713.06	2366.88	467.596	890.316	2070.6	383.918	675.141	861.666	494.969	625.829	655.933	309.506	190.54	327.115	255.748	2808.78	1457.79	388.683	577.906	414.943	1735.9	1392.14	631.46	845.897	2783.28	1035.67	621.408	1283.77	535.164	923.292	450.607	469.597	783.064	1357.74	11440.7	2839.26	1097.55	925.781	1977.39
C81	882129	Tumor	Batch III	Luminal A	7145.97	1070.23	493.936	411.865	12252.9	2478.95	2398.87	3064.62	545.924	722.483	1729.99	161.512	278.316	961.392	428.813	508.595	536.388	154.684	158.327	252.314	177.973	1737.21	573.678	582.412	1097.35	221.585	1884.77	1088.8	420.07	470.411	4181.17	1406.56	443.971	1603	202.025	808.105	361.762	360.071	602.362	3357.86	11489.5	1108.53	754.225	617.396	1100.82
CT74	278408	Tumor	Batch IV	TNBC	7930.4	2952.22	388.785	385.573	11812.4	2175.95	2998.3	3511.4	445.17	536.553	-131.143	173.272	542.128	848.419	431.131	514.14	532.734	276.864	143.269	-1.73317	341.167	3125.33	1596.23	339.353	830.6	1027.69	2456.75	713.367	398.275	1648.62	5393.2	2686.57	196.247	881.082	92.9824	1169.47	725.46	630.905	1057.82	4749.02	7036.62	2479.99	615.126	1337.87	2575.1
GT07	1222576	Tumor	Batch III	Luminal A	7534.01	1864.21	906.151	767.172	17909.9	3695.09	2146.61	2447.79	265.885	338.169	1801.76	238.785	410.1	647.853	314.257	618.88	321.589	326.788	137.046	212.566	199.306	1517.69	716.993	595.087	491.413	787.552	4039.29	1013.1	307.992	1004.28	5166.82	331.53	493.348	1816.38	592.222	901.729	962.242	199.786	1025.81	5038.02	12172.6	6325.27	1360.97	1392.97	1945.52
GT141	444669	Tumor	Batch IV	TNBC	8024.14	2928.79	760.481	823.772	11455	3051.95	4588.58	5538.77	910.745	415.748	1403.25	239.676	560.262	663.384	826.774	635.964	1013.65	400.928	261.292	409.174	194.208	2951.25	1038.76	641.412	765.667	789.922	2336.65	1102.37	261.65	804.436	2938.01	1624.25	106.283	1295.44	334.591	1214.55	1192.5	465.495	949.189	3468.94	10362.4	2211.59	1516.55	1769.41	1619.69
GT226	570663	Tumor	Batch IV	Luminal B HER2+	7729.3	1770.52	555.304	551.643	11002.7	2365.81	2628.42	2619.17	828.958	397.405	2439.79	217.412	595.706	75.7691	563.678	490.604	716.682	294.18	292.064	48.6344	124.591	1717.79	783.903	539.359	869.54	321.064	2219.8	1204.81	234.884	664.749	3179.32	1266.87	357.145	973.106	245.038	391.343	750.581	251.316	1027.13	4096.03	8458.5	2519.97	671.393	1087.33	2128.12
GT74	736228	Tumor	Batch II	Luminal A	7020.01	1388.27	890.014	574.403	18902.9	3392.77	5865.4	5934.62	657.361	1200.59	1883.54	216.469	1016.29	823.728	421.487	836.443	538.157	335.01	79.7877	283.73	222.507	2195.64	881.882	969.225	949.195	1038.36	2271.57	1596.09	303.093	832.83	4572.91	1812.81	645.352	1916.8	564.548	920.122	758.001	591.534	1054.02	5145.48	9317.04	6664.41	596.898	887.221	1679.36
GT91	747892	Tumor	Batch IV	TNBC	7178.93	601.562	514.296	-61.6488	11458.4	1856.22	-446.21	63.4112	-96.3045	669.662	-529.695	196.736	769.471	44.6513	402.775	428.826	609.984	133.402	162.974	-31.4993	26.0109	1598.21	526.672	715.03	1386.52	276.103	957.211	2726.45	152.015	175.476	-272.435	365.545	270.002	628.993	321.613	622.232	502.913	609.533	480.461	1836.27	2949.54	1341.05	384.478	456.533	1053.24
GT93	567925	Tumor	Batch IV	Luminal B HER2+	7711.56	1423.18	1614.32	1165.78	13495.8	4057.72	5455.6	5950.76	1317.09	1191.77	14737.7	415.606	894.314	1525.49	866.911	790.47	946.73	233.727	376.317	526.523	331.062	2591.91	1536.5	458.685	1133.98	792.975	2598.72	2945.01	293.801	1077.09	4449.55	1202.77	530.553	2656.37	505.221	1706.81	628.23	370.079	983.481	4062.49	8133.8	2050.82	2877.8	1824.46	2594.46
MT1023	386016	Tumor	Batch IV	TNBC	7454.46	118.443	806.77	662.321	13202.6	2271.53	626.39	987.59	683.058	924.881	447.345	624.499	329.935	75.8168	338.225	617.809	810.923	192.249	61.4564	211.854	90.6854	3072.63	1159.7	878.219	709.41	37.6516	1727.86	1929.3	466.526	239.658	172.068	819.34	555.617	1637.81	406.402	868.049	442.219	196.02	814.715	2095.08	7647.08	1370.87	844.079	498.949	768.328
MT1029	479812	Tumor	Batch IV	TNBC	8389.41	3080.98	759.052	953.935	12957.7	3161.42	2312.36	2992.45	108.154	761.361	3000.18	380.414	455.131	524.107	750.907	740.973	888.837	325.578	268.264	380.579	481.181	3972.1	2288.1	845.912	1631.3	664.066	2231.32	1476.07	399.24	581.796	4024.67	3222.99	567.54	934.501	309.157	1294.76	1703.66	367.14	1011.28	5191.82	17611.3	4369.33	981.648	1408.13	2630.85
MT111	253110	Tumor	Batch IV	TNBC	7702.21	3803.21	622.228	1186.76	13192.6	3189.04	3325.45	4289.37	743.804	575.5	526.274	220.984	808.052	1073.49	600.475	525.172	667.073	501.963	398.777	168.127	338.683	3223.61	1669.95	643.578	1320.33	989.323	1688.4	464.672	628.123	571.033	3841.46	1374.45	263.238	1737.83	248.793	1720.67	1123.08	375.466	1378.99	4419.6	21079.7	2650.9	659.973	1299.12	1029.44
MT1118	838067	Tumor	Batch III	TNBC	8497.18	1664.35	830.237	595.987	12997.6	3204.58	1824.04	2242.71	638.839	413.95	2142.98	195.714	513.3	632.765	358.454	823.391	1024.12	521.88	303.667	328.491	287.884	5216.23	2177.14	239.149	775.933	747.381	2237.64	1309.02	321.985	687.412	1791.16	2259.16	358.91	1276.55	269.568	821.938	772.984	303.922	911.533	5278.55	9736.63	3351.41	910.79	1246.09	1999.3
MT1213	505524	Tumor	Batch IV	Luminal A	7329.66	1046.15	375.775	751.48	12292.1	2277.75	677.561	788.413	79.1419	1435.24	3178.88	456.49	537.367	780.844	585.189	449.676	1090.26	210.148	160.391	355.984	95.5102	1926.64	1049.3	434.895	1097.4	437.038	1169.11	3417.51	406.042	486.051	2475.23	1871.79	1061.01	1574.14	452.786	734.887	794.877	493.253	837.879	3215.57	9667.08	2160.25	290.6	570.652	1331.3
MT1230	377142	Tumor	Batch IV	Luminal B HER2+	7656.68	1530.42	394.184	483.561	12055.8	2555.38	771.832	1486.84	737.917	580.417	-285.984	324.629	702.176	1086.12	431.887	813.567	881.416	384.127	223.661	315.024	78.7868	2842.17	465.824	709.698	967.774	572.832	1812.09	468.739	217.942	210.948	471.338	1922.02	78.2161	635.001	201.801	2106.63	1209.23	358.566	465.3	4258.96	23680.3	2480.39	211.676	349.845	1803.17
MT1266	1077693	Tumor	Batch III	TNBC	7572.54	1255.56	304.799	321.844	10781.3	2098.16	1468.03	1783.17	578.729	455.968	1443.27	201.242	583.031	624.763	374.548	639.702	729.475	575.918	64.2971	306.051	175.245	2527.76	1446.79	426.234	801.411	386.683	1828.48	895.809	254.925	593.156	2240.01	1338.29	285.652	838.675	355.283	556.688	801.279	320.55	954.244	3328.32	8973.93	1963.6	643.436	817.591	1494.87
MT1275	1056656	Tumor	Batch IV	Luminal A	7216	4072.26	597.429	546.703	13441.9	3590.76	1791.21	2471.95	264.974	772.167	536.368	197.343	485.006	1051.03	576.282	645.686	850.771	266.573	190.477	401.565	155.117	3317.8	709.12	486.631	887.572	650.604	1921.2	905.149	473.137	1362.83	6873.9	3195.4	576.672	1368.57	328.316	1840.8	1404.54	372.342	1399.27	4036.05	18323.7	3467.93	406.454	745.59	1480.52
MT1310	823832	Tumor	Batch IV	Luminal B HER2+	7113.97	465.98	454.444	46.4116	11658.1	1694.62	1198.23	1499.12	-142.814	979.02	1085.85	405.237	623.839	364.124	298.623	659.93	803.343	212.676	259.655	339.567	190.346	2047.32	790.007	642.749	814.865	477.787	1398.86	2686.03	382.165	794.223	3416.13	1872.99	835.532	1178.7	237.248	404.479	677.118	550.189	673.545	3942.33	9873.02	1692.98	288.479	648.104	1293.8
MT1315	1080177	Tumor	Batch IV	Luminal B HER2+	7162.32	3715.85	295.76	1309.24	13310.1	2842.03	4290.82	4723.05	-101.681	479.17	6824.54	270.13	269.366	1590.77	300.787	427.278	536.98	214.55	55.2968	516.216	642.51	1975.96	967.795	467.012	846.627	953.679	1963.12	839.594	361.128	1329.38	16963.1	3497.28	332.227	2810.32	225.59	149.91	482.142	144.045	1449.05	5125.15	21230.5	2540.06	937.457	1012.06	1142.24
MT1337	1492840	Tumor	Batch III	TNBC	7427.28	4313.67	1504.53	1143.66	14460.4	4942.29	3890.56	4838.64	868.649	472.029	1414.48	188.537	416.771	1518.2	2361.74	587.47	719.683	496.51	230.604	537.11	411.613	7612.81	2371.51	509.057	1100.86	752.666	4330.91	517.225	552.167	912.504	9056.98	2534.44	349.374	2183.46	327.434	1123.26	1851.78	609.694	2205.53	4734.8	18361.8	10833.2	1097.2	1656.67	2670.07
MT1386	652815	Tumor	Batch III	TNBC	7733	1788.26	288.244	568.85	11562	1996.42	1590.94	1856.86	392.384	204.451	1258.6	147.79	504.68	898.695	158.533	392.612	565.116	131.367	147.83	164.738	110.181	2069.03	1453.29	587.056	929.477	578.175	2032.71	857.769	325.794	249.708	1839.74	1447.77	155.185	900.82	312.84	747.497	871.261	312.16	1037.68	3491.4	9091.35	1926.85	430.575	516.012	1774.76
MT1525	2171095	Tumor	Batch IV	TNBC	7146.47	-561.258	875.947	959.727	17632	3063.19	8420.32	10970.9	255.316	679.53	3147.55	455.473	67.5904	609.557	70.9831	340.624	465.961	151.728	36.3497	443.385	48.5203	1628.03	488.681	362.169	664.349	69.9168	4606.82	94.2337	287.159	654.409	5311.6	1480.81	274.701	651.659	244.732	-304.023	282.563	98.8092	350.99	1649.81	14921.5	1556.11	2161.24	1332.52	1029.3
MT1584	1239139	Tumor	Batch IV	TNBC	7303.07	3346.68	463.369	809.499	11891.1	2732.69	3198.77	3393.3	106.911	566.143	341.983	164.206	578.992	993.261	671.848	546.657	703.661	183.605	380.739	261.298	211.455	2352.67	836.978	361.144	652.077	594.378	2571.14	943.211	257.777	797.423	4753.05	2325.62	104.035	872.56	260.3	2071.87	1002.03	270.619	1014.97	4931.58	15009.9	15488.7	406.246	1006.11	1808.49
MT1643	839938	Tumor	Batch IV	Luminal A	7793.52	1477.24	327.241	358.22	13114.2	2289.8	5265.02	6289.89	377.416	541.875	511.809	338.656	284.579	910.17	486.912	337.809	786.437	308.698	158.303	285.82	305.65	3339.02	1227.21	646.076	1204.6	465.374	2672.85	809.3	304.94	1724.67	11455.6	2833.17	416.261	1748.06	284.981	466.972	778.313	177.404	1025.57	3106.97	25692.2	3343.86	869.578	615.464	1854.17
MT174	633367	Tumor	Batch III	Luminal A	7405.25	1335.27	225.176	283.765	11524.5	2017.79	896.719	1340.02	305.539	708.606	1416.65	163.765	762.244	381.268	396.852	394.578	524.602	250.173	121.092	94.1939	104.199	964.529	332.395	478.06	635.39	451.51	1778.9	596.679	296.38	464.509	704.871	1241.17	253.307	274.703	185.634	714.844	500.063	453.003	706.347	3730.56	10037.2	1670.84	298.725	536.997	938.816
MT1794	578834	Tumor	Batch IV	TNBC	8762.16	1491.51	569.478	704.202	12944.3	2259.28	5656.77	6716.24	592.507	710.959	8767.61	298.521	336.639	707.847	134.667	644.558	857.216	362.648	113.661	346.284	641.005	3357.46	2639.28	898.804	1210.27	659.66	1776.51	853.548	180.849	1028.49	2944.02	1239.73	362.469	2096.45	254.103	195.589	884.536	362.459	705.554	4674.89	9143.55	1926.68	709.534	1309.79	2326.22
MT1847	707617	Tumor	Batch IV	Luminal A	7467.3	1189.78	541.883	488.056	11840.2	2113.56	1461.4	2033.74	117.908	201.972	-59.5637	90.9185	489.99	177.863	321.026	414.947	503.518	122.609	78.8543	-107.96	76.196	1795.23	898.514	318.572	262.516	320.313	1950.53	835.214	255.031	482.064	1019.53	2445.33	42.4496	48.9224	267.9	317.733	445.067	248.387	698.722	2320.93	4630.03	3025.38	608.691	1292.58	1335.89
MT196	1001708	Tumor	Batch II	Luminal A	6920.36	1072.21	226.834	356.159	7486.4	1448.8	931.146	1201.33	304.92	833.875	1490.05	233.416	907.02	421.209	223.259	285.597	424.132	191.19	86.7119	154.693	137.659	987.591	779.445	94.9688	538.609	279.258	1507.69	492.002	374.698	245.126	1378.86	1031.41	90.7866	675.854	181.428	664.96	318.496	448.147	714.867	2511.24	4410.34	672.207	586.17	468.548	1031.48
MT219	353645	Tumor	Batch IV	Luminal A	7467.76	1752.57	701.177	1141.02	13052.7	2452.03	1337.39	1378.92	728.363	892.623	-2146.32	229.392	749.245	790.285	826.931	686.987	1086.38	212.288	240.214	-2.75728	-1.1587	2841.68	318	551.548	680.377	772.971	2344.3	509.394	553.357	154.518	2257.85	404.541	306.329	883.879	195.258	2060.84	613.569	70.4773	450.224	4206.71	13136.6	2185.28	344.085	423.162	1186.8
MT237	609808	Tumor	Batch III	Luminal A	7259.29	1306.31	140.221	532.6	12531.4	2735.98	3044.12	3077.65	335.642	365.071	1564.37	136.187	730.385	563.522	481.862	387.179	460.257	402.928	148.425	185.308	110.048	3095.54	977.258	326.674	436.726	254.008	2068.6	1280.78	231.28	555.256	4007.56	2392.77	274.194	1663.68	280.354	551.115	749.578	291.58	602.182	3678.53	9728.04	6820.75	518.956	690.354	1018.08
MT2385	1253990	Tumor	Batch IV	Luminal A	6937.63	681.635	438.295	28.2881	11178.9	1894.52	551.535	468.913	-160.052	199.003	2644.98	150.78	559.886	-135.051	268.67	295.993	645.226	108.109	231.423	43.7316	-6.1461	1511.64	551.309	282.829	517.172	170.654	1008.84	556.155	129.644	231.175	203.316	728.626	130.439	903.788	92.8852	110.693	506.479	396.964	669.16	2646.63	6839.91	2942.74	109.506	465.478	548.4
MT265	616061	Tumor	Batch II	Luminal A	7750.03	1602.86	684.174	861.695	12777.9	2878.44	2263.92	3007.73	507.393	965.039	1601.67	391.59	359.51	534.953	507.647	1565.18	1439.62	411.979	382.593	522.548	438.731	5019.49	2014.53	484.347	250.849	479.128	2351.08	4188.3	554.721	826.071	3515.85	1635.15	907.117	1995.35	494.61	1314.15	987.491	306.861	898.844	3857.48	43963.2	1970.29	980.43	1924.82	2711.75
MT269	790772	Tumor	Batch IV	Luminal A	7209.07	623.502	756.738	758.533	14184.6	2470.17	709.377	839.525	988.702	2232.39	2698.85	626.731	389.541	715.347	731.705	683.352	974.841	329.549	212.165	471.59	145.009	3116.02	901.705	829.685	893.153	369.963	2909.57	2366.57	1112.28	1017.95	1886.66	2540.75	1000.63	3079.16	508.052	993.392	748.864	621.46	888.465	5035.21	21661.4	3005.39	1603.75	1068.44	2059.7
MT290	596098	Tumor	Batch II	Luminal A	8704.79	1689.03	617.283	512.123	8956.1	1937.75	1246.3	1689.35	358.765	632.519	1487.68	298.553	499.604	642.409	402.576	420.269	559.98	317.522	238.467	320.407	197.861	1957.86	845.712	285.795	542.359	334.151	1641.08	1067.33	457.002	557.165	1632.02	2204.26	299.468	896.328	190.285	1190.33	555.335	500.909	774.304	3883.37	23074.2	1556.34	478.271	563.872	1360.83
MT350	611804	Tumor	Batch IV	Luminal B HER2+	7379.85	2441.98	908.149	754.239	12248.3	3934.56	1621.06	1606.2	552.872	512.001	-997.885	235.222	368.07	796.633	899.356	690.634	894.728	410.732	248.771	197.471	182.78	2689.43	581.762	681.926	809.283	527.797	1392.89	711.824	460.578	229.375	3176.37	1319.19	418.673	1205.67	420.004	1688.52	644.51	425.832	771.487	3745.43	18932.6	3175.72	544.825	605.223	1058.02
MT359	649049	Tumor	Batch IV	Luminal A	7182.14	2864.43	395.52	731.944	12165.8	2530.19	1396.33	2091.2	381.094	712.335	-1021.4	177.039	1016.98	773.225	911.658	467.098	795.521	201.18	222.694	102.689	130.564	2923.6	535.507	593.34	411.157	528.864	1489.08	639.059	404.256	362.571	3566.16	1034.66	119.924	1030.84	213.916	1284.55	738.288	251.066	997.446	3475.59	14425.7	3533.92	271.006	778.149	1153.83
MT450	608570	Tumor	Batch IV	TNBC	7184.81	1741.19	604.719	333.82	12046.7	2457.83	1532.45	2209.29	298.814	451.879	934.348	248.11	319.885	633.512	423.082	643.215	1110.62	447.771	228.172	156.054	285.977	3218.69	1171.29	878.411	720.361	443.866	1447.46	1752.84	266.016	636.361	3041.94	1284.04	470.9	1670.32	301.48	974.98	491.22	330.903	857.689	2619.4	7849.06	1472.06	344.719	861.764	1215.83
MT469	146835	Tumor	Batch IV	Luminal A	8683.01	542.49	455.248	-15.8726	12372.8	4162.2	4241.71	5604.82	-32.117	843.535	-1697.81	353.328	357.667	1016.17	742.097	990.282	811.541	500.891	340.182	600.564	290.995	4529.13	55.5805	726.786	1289.09	375.236	91.327	66.3988	512.082	1011.08	3895.17	2465.57	634.157	1996.63	438.026	757.209	1014.21	571.114	1951.3	4312.92	53778	1855.76	80.8554	110.676	1020.85
MT518	595605	Tumor	Batch IV	Luminal A	7200.28	2771.85	617.238	253.121	13497.1	4158.72	42.1241	629.943	969.293	1259.12	-11.9157	265.854	724.296	1366.67	622.907	784.197	1074.92	351.686	357.644	269.512	192.524	3852.48	1247.67	619.129	1595.18	1173.58	1625.13	1509.98	596.102	532.322	1487.15	2585.49	635.402	1394.93	629.297	1615.96	680.903	425.909	703.508	4568.81	18267.1	4366.07	598.149	727.693	2016.93
MT53	763780	Tumor	Batch II	Luminal A	8255.13	3576.67	651.532	574.271	13703.9	3289.13	1952.69	2438.93	585.729	508.482	1393.87	172.651	809.726	864.07	661.022	702.562	811.062	417.206	295.848	233.87	208.505	3241.85	1174.7	808.53	1007.28	674.01	2047.34	930.376	349.713	580.275	3921.51	2116.12	240.526	1278.84	140.036	793.042	814.935	233.582	734.815	4911.84	20873.1	3961.98	505.115	1063.02	2174.14
MT578	898449	Tumor	Batch IV	TNBC	7873.05	2978.09	460.899	725.655	12653	2907.75	2584.84	3705.61	416.462	340.889	1905.94	135.781	87.2147	714.857	465.704	390.796	718.504	279.019	176.214	326.111	457.281	2941.82	1666.33	806.006	1137.07	587.266	1645.32	456.173	214.143	826.783	6633.09	2389.53	269.513	1343.81	175.573	768.368	703.815	287.29	1384.24	3365.67	12394.9	2889.7	835.736	1065.53	1631.65
MT658	512015	Tumor	Batch IV	Luminal A	8427.31	5672.55	688.76	1375.27	13384.5	3010.58	2037.25	3759.41	1120.77	1036.52	-1557.52	245.485	769.018	848.083	641.567	685.616	1111.27	372.193	302.221	452.405	132.206	2122.81	1006.4	384.515	1171.93	1210.57	960.767	698.171	840.807	421.081	2884.82	3168.91	943.264	2229.65	489.967	2511.2	2296.63	211.69	508.291	5654.77	27928	2200.45	189.646	1072.97	1396.52
MT689	278091	Tumor	Batch IV	Luminal A	7980.65	1528.46	1063.43	974.278	12944.1	2983.15	4869.42	5400.64	29.8314	1289.99	3689.43	248.94	323.154	1226.01	1250.19	1206.14	1548.54	403.828	770.942	387.433	267.867	3867.2	2090.9	762.694	1607.97	645.487	2260.1	1931.43	699.518	347.821	5850.65	1192.07	974.902	1879.18	410.392	1338.82	1111.52	258.751	881.996	3554.75	24667.6	1712.46	841.088	1616.12	2197.25
MT75	719519	Tumor	Batch II	Luminal B	5640.37	1868.1	437.51	515.773	7985.59	2223.04	1684.17	1491.24	316.874	635.414	1323.22	143.349	520.028	462.114	770.725	472.923	1170.83	263.152	128.755	212.228	111.516	1571.64	699.274	175.806	527.053	429.336	1847.29	1186.62	299.753	365.415	2656.95	1453.91	256.153	880.1	352.712	997.968	556.428	201.947	678.068	2928.59	8460.6	1640.02	559.873	390.557	1263.43
MT750	414845	Tumor	Batch IV	Luminal A	7874.96	3425.9	451.444	1885.87	12699.8	2890.04	5986.58	5237.6	70.6107	531.852	3652.54	292.61	1447.44	1093.36	629.836	934.113	947.673	261.913	524.58	1083.81	716.101	2399.75	964.461	567.918	1178.72	794.622	2424.83	468.755	352.939	350.7	4535.83	3227.8	522.554	905.129	75.9625	1069.61	1791.81	215.73	828.597	3887.43	34390.7	2928.13	942.388	1162.02	3088.85
MT77	1142600	Tumor	Batch II	Luminal A	5413.67	1145.44	603.578	415.327	8035.9	2014.98	1630.28	1933.25	319.6	659.049	1515.7	280.173	461.154	447.536	328.428	354.594	586.65	180.883	190.969	216.415	166.881	1295.36	714.811	177.658	393.146	272.873	1431.32	734.561	272.649	359.478	1505.33	1080.78	437.148	980.651	288.41	758.61	478.034	525.731	698.776	2434.68	1930.09	1070.88	567.147	499.889	852.452
MT79	399700	Tumor	Batch IV	Luminal A	9178.97	2334.25	1186.72	962.442	15573.7	5527.41	1986.4	2869.94	880.867	810.177	2405.75	164.781	929.571	1240.3	510.473	1562.33	1465.15	959.983	612.587	1088.02	801.291	2608.16	735.326	880.524	996.948	1264.82	5168.45	645.902	231.087	696.887	1640.63	3340.21	941.222	2708.45	447.243	1833.66	1232.67	391.993	1008.78	8343.87	10517.9	3730.6	1347.02	1286.78	3187.95
MT813	358157	Tumor	Batch IV	Luminal A	7492.97	2326.95	204.105	665.095	15053.8	3841.79	1127.76	1542.73	948.486	1182.38	677.198	323.778	334.771	770.081	612.496	572.201	757.971	307.59	161.912	219.054	207.007	2888.9	884.882	611.377	893.568	947.235	2543.82	715.948	413.984	109.923	503.097	2213.79	508.579	865.853	274.759	1831.66	1038.47	606.89	776.207	3854.92	27778	5313.29	508.57	502.495	1080.6
MT895	482470	Tumor	Batch IV	Luminal A	7902.7	1949.91	1040.03	1384.88	14039.3	3980.91	2633.66	3165.38	606.815	1302.57	2073.96	392.66	468.411	671.414	949.105	833.102	1376.6	498.793	127.54	446.49	264.618	3044.5	1081.77	524.728	632.939	383.118	1728.07	1977.35	705.876	547.597	1604.41	1474.4	888.248	2599.46	337.864	536.823	485.441	395.634	931.591	3584.93	10572.1	2000.23	747.057	1176.61	1325.88
MT979	322166	Tumor	Batch IV	Luminal B HER2+	7480.94	470.746	533.998	-20.7795	11934.6	2152.73	571.133	398.837	125.879	2054.16	7636.94	471.572	1131.09	113.082	527.016	816.001	1201.26	323.073	203.678	116.605	207.215	2516.01	1178.88	743.126	1807.63	244.272	1264.97	2244.53	667.062	501.45	-125.183	1585.93	701.215	238.344	329.692	1136.43	336.916	425.598	426.997	2977.06	18118.9	1861.24	712.792	474.17	1824.55
MT990	259240	Tumor	Batch IV	Luminal A	7412.54	1042.11	463.561	852.304	12245.5	2947.99	2093.6	2867.87	552.868	1335.59	-92.6296	188.129	258.768	510.71	1088.58	544.784	984.561	598.122	181.635	416.139	247.263	2155.64	462.642	811.915	499.467	653.325	1588.11	1993.27	864.982	441.622	1837.87	1540.75	281.568	1404.95	696.426	1350.21	867.89	165.763	743.858	2300.69	9226.37	1436.13	995.332	1325.41	992.638
[truncated: 50 more columns]
