# Supplementary material for: Profiling of Small Nucleolar RNAs by Next Generation Sequencing: Potential New Players for Breast Cancer Prognosis
Source: PLoS One. 2016 Sep 15;11(9):e0162622. doi: 10.1371/journal.pone.0162622 (PMC5025248; doi:10.1371/journal.pone.0162622)
Supplement: S4 Table — snoRNAs are known to arise from the intronic regions of protein-coding and non-protein-coding genes. In this study, we observed that of the 768 snoRNAs profiled from breast tissues, 449 snoRNAs (i.e., > 50%) mapped to the intronic regions of protein-coding genes (S4A Table). S4B and S4C Table represent snoRNAs harboring miRNAs and piRNAs, respectively. (XLSX) [file pone.0162622.s007.xlsx]

## Sheet: S4a. snoRNAs-protein coding gen
S4a Table. List of snoRNAs derived from the intronic regions of protein coding genes
snoRNA ID	Protein coding genes
ACA59.2-201	CCDC141
RNU105B-201	PLCB1
SCARNA11-201	CHD4
SCARNA1-201	PPP1R8
SCARNA12-201	PHB2
SCARNA13-201	SNHG10
SCARNA14-201	TIPIN
SCARNA15.2-201	XPO5
SCARNA16.2-201	TEAD1
SCARNA17-201	SNHG22
SCARNA18.2-201	SNHG22
SCARNA18-201	TMEM167A
SCARNA20-201	USP32
SCARNA21.2-201	DNAJC16
SCARNA21-201	CHD3
SCARNA22-001	WHSC1
SCARNA23-201	POLA1
SCARNA3-201	RFWD2
SCARNA4.1-201	ARHGEF4
SCARNA4-201	KIAA0907
SCARNA5-201	ATG16L1
SCARNA6-201	ATG16L1
SCARNA7-201	KPNA4
SCARNA8-201	HAUS6
SNORA1.1-201	LYN
SNORA1.2-201	CACNG3
SNORA1.3-201	NBEAL1
SNORA1.4-201	NAV2
SNORA10-201	RPS2
SNORA11.2-201	NUDT13
SNORA11.3-201	PDE5A
SNORA11.4-201	KCNE1
SNORA11.5-201	TRO
SNORA11-201	MAGED2
SNORA11B-201	C14orf159
SNORA11C-201	ZNF157
SNORA11D-201	MAGED4,MAGED4B
SNORA11E-201	MAGED4,MAGED4B
SNORA12.2-201	ASAP1
SNORA12-201	CWF19L1
SNORA13-201	EPB41L4A-AS1
SNORA14.1-201	IL2RA
SNORA14A-201	POR
SNORA14B-201	TOMM20
SNORA15.1-201	CCT6P1
SNORA15.2-201	CCT6P3
SNORA15.3-201	CLTCL1
SNORA15-201	CCT6A
SNORA16.2-201	N4BP2L1
SNORA16B-201	PPP2R5A
SNORA18.6-201	LOC101929645
SNORA19-201	EIF3A
SNORA2.3-201	C2orf48
SNORA20.3-201	POU6F2
SNORA20-201	TCP1
SNORA21.1-201	RPL23
SNORA21-201	RPL23
SNORA22.1-201	SLC2A13
SNORA22.2-201	CCT6A
SNORA22.3-201	CCT6P3
SNORA22-201	CCT6P1
SNORA23-201	IPO7
SNORA24.1-201	PARP16
SNORA25.18-201	CPEB3
SNORA25.5-201	XPO6
SNORA25.6-201	ALPK3
SNORA26.1-201	INTS7
SNORA26.5-201	PCNA
SNORA26-201	DANCR
SNORA27-201	RPL21,RPL21P28
SNORA28-201	EIF5
SNORA2A-201	KANSL2
SNORA2B-201	KANSL2
SNORA30.2-201	FOCAD
SNORA30-201	SRCAP
SNORA31.10-201	NLGN4X
SNORA31.12-201	ALDH3A2
SNORA31.13-201	C1orf141
SNORA31.16-201	LAMC3
SNORA31.25-201	TPT1
SNORA31.6-201	RPGR
SNORA31-001	TPT1
SNORA3-201	RPL27A
SNORA33-201	RPS12
SNORA34-201	KANSL2
SNORA35.3-201	LRCH2
SNORA35-201	HTR2C
SNORA36.1-201	ASCC1
SNORA36.2-201	GPN1
SNORA36A-201	DKC1
SNORA36B-201	RAB3GAP2
SNORA36C-201	AAK1
SNORA37-201	MBD2
SNORA38-201	PRRC2A
SNORA38B-201	NOL11
SNORA40.1-201	RAB3GAP1
SNORA40.14-201	C5orf17
SNORA40.8-201	FKBP5
SNORA40.9-201	AMD1
SNORA41.1-201	HMGN2P46
SNORA41-201	EEF1B2
SNORA42.3-201	AIMP2
SNORA4-201	EIF4A2
SNORA42-201	KIAA0907
SNORA44.1-201	CGN
SNORA45-201	RPL27A
SNORA46.1-201	AHSA1
SNORA46-201	CNOT1
SNORA47-201	ZBED3
SNORA48.12-201	CUX1
SNORA48.6-201	NFATC3
SNORA48.7-201	TMED11P
SNORA48.8-201	LOC100128714
SNORA48-201	EIF4A1,SENP3-EIF4A1
SNORA49-201	EP400
SNORA5.1-201	MYLK
SNORA50-201	CNOT1
SNORA51.11-201	DDX60L
SNORA51.1-201	ELMO1
SNORA51.3-201	WDR17
SNORA51.4-201	N4BP2
SNORA51.9-201	FAM69A
SNORA51-201	NOP56
SNORA52-201	RPLP2
SNORA53-201	SLC25A3
SNORA54-201	NAP1L4
SNORA55-201	PABPC4,LOC101929516
SNORA56-201	DKC1
SNORA57-201	LBHD1
SNORA58.1-201	NDC1
SNORA58.2-201	UBAP2L
SNORA58-001	MRPL3
SNORA59A-201	VPS13D
SNORA5A-201	TBRG4
SNORA5B-201	TBRG4
SNORA5C-201	TBRG4
SNORA60-201	SNHG11
SNORA62.2-201	ZMYM4
SNORA62.4-201	GNRHR
SNORA6-201	RPSA
SNORA62-201	RPSA
SNORA63.12-201	INPP5B
SNORA63.6-201	EIF4A2
SNORA63.8-201	OSCP1
SNORA63-201	EIF4A2
SNORA64.3-201	EIF1B-AS1,MYRIP
SNORA64-201	RPS2
SNORA65-201	RPL12
SNORA66-201	FAM69A,RPL5
SNORA67.1-201	ABL2
SNORA67.5-201	ABL2
SNORA68.1-201	ANKRD27
SNORA68-201	RPL18A
SNORA69-201	RPL39
SNORA7.3-201	PPME1
SNORA7.4-201	STIM1
SNORA70.13-201	LOC101928103
SNORA70-201	RPL10
SNORA70B-201	USP34
SNORA70C-201	ASTN2
SNORA70D-001	PHLPP2
SNORA70G-201	RAP1B
SNORA71A-201	SNHG17
SNORA71C-201	SNHG17
SNORA71D-201	SNHG17
SNORA72.1-201	ECT2
SNORA72.3-201	NUCKS1
SNORA72-201	RPL30
SNORA73.1-201	MIB1
SNORA73.3-201	RNGTT
SNORA73B-201	RCC1,SNHG3
SNORA74.1-201	TIMM23,TIMM23B
SNORA74.2-201	TIMM23B
SNORA74.3-201	CDRT1
SNORA74.4-201	MATR3,SNHG4
SNORA74.5-201	COX10
SNORA74A-201	MATR3,SNHG4
SNORA74B-201	ATP6V0E1
SNORA75.2-201	DDX12P
SNORA75.3-201	LOC642846
SNORA75.4-201	DDX11
SNORA75.6-201	COG7
SNORA75-201	NCL
SNORA76.3-201	LARGE
SNORA77.2-201	PAQR5
SNORA77.4-201	RANBP1
SNORA77-201	ATP2B4
SNORA79.1-201	CCNB1IP1
SNORA79-201	GTF2A1
SNORA7A-201	RPL32
SNORA7B-201	RPL32P3
SNORA8.1-201	USP49
SNORA8.4-201	DNAH8
SNORA80-201	URB1
SNORA80B-201	ODC1
SNORA81.1-201	SOD1
SNORA81-201	EIF4A2
SNORA84-201	IARS
SNORA9.2-201	CSTF2
SNORA9.3-201	DDX55
SNORD100-201	RPS12
SNORD101-201	RPS12
SNORD10-201	EIF4A1,SENP3-EIF4A1
SNORD102-201	RPL21,RPL21P28
SNORD103A-201	PUM1
SNORD103B-201	PUM1
SNORD104-201	SNHG25
SNORD105-201	PPAN,PPAN-P2RY11
SNORD105B-201	PPAN,PPAN-P2RY11
SNORD110-201	NOP56
SNORD111-201	SF3B3
SNORD111B-201	SF3B3
SNORD112.31-201	SYBU
SNORD11-201	NOP58
SNORD113.2-201	SNHG24
SNORD113.3-201	SNHG24
SNORD114-11-201	SNHG24
SNORD114-12-201	SNHG24
SNORD114-13-201	SNHG24
SNORD114-14-201	SNHG24
SNORD114-15-201	SNHG24
SNORD114-16-201	SNHG24
SNORD114-17-201	SNHG24
SNORD114-19-201	SNHG24
SNORD114-20-201	SNHG24
SNORD114-21-201	SNHG24
SNORD114-22-201	SNHG24
SNORD114-23-201	SNHG24
SNORD114-24-201	SNHG24
SNORD114-25-201	SNHG24
SNORD115.1-201	SVIL
SNORD115-23-201	PWAR4
SNORD116.1-201	USH2A
SNORD117-201	ATP6V1G2-DDX39B,DDX39B
SNORD118-201	TMEM107
SNORD119-201	SNRPB
SNORD11B-201	NOP58
SNORD121A-201	UBAP2
SNORD121B-201	UBAP2
SNORD12-201	ZFAS1
SNORD123-201	SNHG18
SNORD124-201	MED24
SNORD125-201	AP1B1
SNORD126-201	CCNB1IP1
SNORD127-201	PRPF39
SNORD12B-201	ZFAS1
SNORD12C-201	ZFAS1
SNORD14.1-201	DNAJC27
SNORD14A-201	RPS13
SNORD14B-201	RPS13
SNORD14C-201	HSPA8
SNORD14D-201	HSPA8
SNORD14E-201	HSPA8
SNORD15A-201	RPS3
SNORD15B-201	RPS3
SNORD16-201	RPL4
SNORD17-201	SNX5
SNORD18.1-201	BLM
SNORD18A-201	RPL4
SNORD18B-201	RPL4
SNORD18C-201	RPL4
SNORD19.1-201	GNL3
SNORD19-201	GNL3
SNORD19B.1-201	GNL3
SNORD19B-201	GNL3
SNORD1B-201	SNHG16
SNORD20-201	NCL
SNORD21-201	FAM69A,RPL5
SNORD2-201	EIF4A2
SNORD23-201	GLTSCR2
SNORD24-201	RPL7A
SNORD28.2-201	ALPK2
SNORD31.1-201	FAM155A
SNORD32A-201	RPL13A,RPL13AP5
SNORD33-201	RPL13A,RPL13AP5
SNORD34-201	RPL13A,RPL13AP5
SNORD35A-201	RPL13A,RPL13AP5
SNORD35B-201	RPS11
SNORD36A-201	RPL7A
SNORD36B-201	RPL7A
SNORD36C-201	RPL7A
SNORD37-201	EEF2
SNORD38.2-201	DCP1A
SNORD38.3-201	ADAM9
SNORD38A-201	RPS8
SNORD38B-201	RPS8
SNORD39.1-201	RAMP1
SNORD41-201	TNPO2
SNORD42A-201	RPL23A
SNORD42B-201	RPL23A
SNORD43.1-201	CHRDL2
SNORD43-201	RPL3
SNORD45.1-201	ANKHD1,ANKHD1-EIF4EBP3
SNORD45.3-201	BTBD9
SNORD45A-201	RABGGTB
SNORD45B-201	RABGGTB
SNORD45C-201	RABGGTB
SNORD46-201	RPS8
SNORD48-201	C6orf48
SNORD4A-201	RPL23A
SNORD4B-201	RPL23A
SNORD5.1-201	MROH5
SNORD5.2-201	RARB
SNORD50.1-201	CCDC158
SNORD50.2-201	VPS29
SNORD51-201	EEF1B2
SNORD52-201	C6orf48
SNORD53_SNORD92.1-201	WDR43
SNORD53-201	WDR43
SNORD54-201	RPS20
SNORD55-201	RPS8
SNORD56-001	NOP56
SNORD57-001	NOP56
SNORD58.1-201	PRPF39
SNORD58A-201	RPL17,RPL17-C18orf32
SNORD58B-201	RPL17
SNORD58C-201	RPL17,RPL17-C18orf32
SNORD59A-201	ATP5B
SNORD60-201	SNHG19
SNORD61-201	RBMX
SNORD62.1-201	MAN1B1
SNORD62A-001	PRRC2B
SNORD62B-001	PRRC2B
SNORD63.1-201	HSPA9
SNORD63-201	HSPA9
SNORD64.1-201	C1orf204
SNORD65.3-201	IGF2BP3
SNORD66-201	EIF4G1
SNORD67-201	CKAP5
SNORD68-201	RPL13
SNORD69-201	GNL3
SNORD70.1-201	NOP58
SNORD70-201	NOP58
SNORD71-201	AP1G1
SNORD72-201	RPL37
SNORD73.1-201	RPS3A
SNORD73A-201	RPS3A
SNORD74.1-201	AGBL1
SNORD74.3-201	BTBD11
SNORD74.4-201	TBC1D19
SNORD74.6-201	LOC643339
SNORD77.3-201	RGS22
SNORD78.2-201	EXOC6B
SNORD78-201	GAS5
SNORD81.2-201	PTN
SNORD8-201	CHD8
SNORD82-201	NCL
SNORD83A-201	RPL3
SNORD83B-201	RPL3
SNORD84-201	ATP6V1G2-DDX39B,DDX39B
SNORD85-201	PUM1
SNORD86-201	NOP56
SNORD88A-201	C19orf48
SNORD88B-201	C19orf48
SNORD88C-201	C19orf48
SNORD89-201	RNF149
SNORD90-201	RC3H2
SNORD9-201	CHD8
SNORD92-201	WDR43
SNORD94-201	PTCD3
SNORD95-201	GNB2L1
SNORD96A-201	GNB2L1
SNORD96B-201	AMMECR1
SNORD97-201	EIF4G2
SNORD98-201	CCAR1
SNORD99-201	SNHG12
snosnR60_Z15.2-201	LOC101928782
snoU109.3-201	UCHL5
snoU109.4-201	BCAP29
snoU13.101-201	FAM109B
snoU13.114-201	CA14
snoU13.117-201	UBR5
snoU13.136-201	TLK1
snoU13.152-201	PPP1R14C
snoU13.163-201	CCDC25
snoU13.17-201	LRRC16A
snoU13.191-201	NUP98
snoU13.210-201	RALGAPA1,RALGAPA1P
snoU13.219-201	OCLN
snoU13.2-201	LOC100130691
snoU13.222-201	FANCC
snoU13.225-201	SF3B2
snoU13.233-201	LRTOMT
snoU13.235-201	KIAA2012
snoU13.240-201	FOXK1
snoU13.24-201	CCNB1
snoU13.245-201	EPRS
snoU13.256-201	SPAG9
snoU13.268-201	MOGAT1
snoU13.272-201	BRAT1
snoU13.279-201	SLC37A3
snoU13.286-201	XPNPEP3
snoU13.290-201	KDM2A
snoU13.29-201	FMN1
snoU13.297-201	FGF12
snoU13.298-201	DNAH12
snoU13.299-201	WIPF3
snoU13.303-201	SLC29A3
snoU13.312-201	AKAP12
snoU13.330-201	CFAP70
snoU13.334-201	BCL2
snoU13.354-201	TCF12
snoU13.355-201	ZNF275
snoU13.39-201	PLD1
snoU13.394-201	SMG1P2,SMG1P5
snoU13.400-201	KIF9
snoU13.40-201	LOC643339
snoU13.410-201	SPATA16
snoU13.411-201	AGBL4
snoU13.417-201	RNF114
snoU13.423-201	SMG1P1
snoU13.44-201	NCALD
snoU13.45-201	TMEM217
snoU13.454-201	C11orf70
snoU13.473-201	EXD3
snoU13.476-201	CCDC64
snoU13.50-201	ARHGAP42
snoU13.57-201	TMC1
snoU13.58-201	FOXK2
snoU13.64-201	PRPSAP1
snoU13.65-201	ZHX1,ZHX1-C8orf76
snoU13.66-201	SMCHD1
snoU13.82-201	ABCC4
snoU13.9-201	DENND4A
snoU13.93-201	C6orf106
snoU2_19.3-201	EIF1AX
snoU2-30.1-201	EIF1AX
U3.12-201	SKAP1
U3.13-201	MALRD1
U3.16-201	C20orf194
U3.24-201	LOC101927066
U3.27-201	TEX14
U3.31-201	EDA
U3.4-201	TEX11
U3.44-201	FILIP1
U3.48-201	FAM83A
U3.52-201	RNU5F-1
U3.59-201	GCM1
U3.6-201	PTPRM
U3.70-201	NUP210L
U3.74-201	PLCD4
U3.75-201	TAF4B
U3.76-201	METTL5
U3.8-201	CATSPERB
U3.87-201	ETFDH
U8.10-201	ULK4P1,ULK4P2
U8.11-201	ULK4P1,ULK4P2
U8.17-201	STAB2
U8.21-201	AKR1C3

## Sheet: S4b. snoRNA-miRNA
S4b Table. List of snoRNAs harboring miRNAs
snoRNA ID	Fold change of snoRNAs (Tumor vs. normal)	mature_miRNA embedded within snoRNAs	Fold change of miRNAs (Tumor vs. normal)
SNORA36B-201	-1.27	hsa-miR-664a-3p, hsa-miR-664a-5p	-2.93
SNORA81-201	1.27	hsa-miR-1248	-1.08
SNORA84-201	-1.41	hsa-miR-3651	-1.89
SNORA34-201	2.93	hsa-miR-1291	1.9
SNORD125-201	-3.29	hsa-miR-3653	-9.2
SNORA36A-201	1.7	hsa-miR-664b-3p, hsa-miR-664b-5p	1.15
Six snoRNAs were found to harbor mature miRNAs. Five snoRNA-miRNA pairs were found to exhibit same direction of expression in tumor tissues, relative to normal tissues (highlighted in green)

## Sheet: S4c. snoRNA-piRNA
S4c Table. List of snoRNAs harboring piRNAs
Transcript	piRNA_Overlapping Features
SNORD98-201	hsa_piR_000045
SNORD113-8-201	hsa_piR_000330, hsa_piR_019168
SNORD82-201	hsa_piR_000441
SNORD43-201	hsa_piR_000552
SNORD42B-201	hsa_piR_000560
SNORD63-201	hsa_piR_000586
SNORD6-201	hsa_piR_001042
SNORD84-201	hsa_piR_001078
SNORD38B-201	hsa_piR_001101
SNORD51-201	hsa_piR_001152
SNORD113-9-201	hsa_piR_001179
SNORA3-201	hsa_piR_001205
SNORD68-201	hsa_piR_001207
SNORD4A-201	hsa_piR_001346
SNORD71-201	hsa_piR_002158
SNORD83B-201	hsa_piR_002732, hsa_piR_020814
SNORD8-201	hsa_piR_003728
SNORA38-201	hsa_piR_004531
SNORD100-201	hsa_piR_005271, hsa_piR_017104
SNORD67-201	hsa_piR_007635
SNORA5A-201	hsa_piR_010155
SNORD36C-201	hsa_piR_010541
SNORD57-001	hsa_piR_012681
SNORD20-201	hsa_piR_012753
SNORD103A-201	hsa_piR_012925
SNORD103B-201	hsa_piR_012925
SNORD54-201	hsa_piR_013306
SCARNA6-201	hsa_piR_013350
U3.75-201	hsa_piR_016792, region overlaps with 16.901408450704224% of hsa_piR_015150
SNORD114-1-201	hsa_piR_016963, hsa_piR_019201, hsa_piR_019224
SNORD34-201	hsa_piR_016975
SNORD17-201	hsa_piR_017033
SNORD58A-201	hsa_piR_017178
SNORA31-001	hsa_piR_017184
SNORD58B-201	hsa_piR_017194
SNORD85-201	hsa_piR_017458, hsa_piR_020813
SNORD15A-201	hsa_piR_017791
SNORD58C-201	hsa_piR_018292
SNORD1B-201	hsa_piR_018780, hsa_piR_020657
SNORD16-201	hsa_piR_019050
SNORD114-23-201	hsa_piR_019102
SNORD114-3-201	hsa_piR_019166
SNORD113-3-201	hsa_piR_019169
SNORA54-201	hsa_piR_019354
SNORD89-201	hsa_piR_019420
SNORD114-22-201	hsa_piR_019574
SNORD110-201	hsa_piR_019676
SNORD35A-201	hsa_piR_020305
SNORD41-201	hsa_piR_020439
SNORA58-001	hsa_piR_020466
SNORA63.11-201	region overlaps with 10.1010101010101% of hsa_piR_003676
SNORA21-201	region overlaps with 19.548872180451127% of hsa_piR_016664
SNORA28-201	region overlaps with 20.472440944881889% of hsa_piR_018165
SNORA42-201	region overlaps with 21.014492753623188% of hsa_piR_019368
SNORD9-201	region overlaps with 29.523809523809526% of hsa_piR_019911
SNORD62A-001	region overlaps with 33.333333333333329% of hsa_piR_020450
SNORD62B-001	region overlaps with 33.333333333333329% of hsa_piR_020450
SNORD116-14-201	region overlaps with 8.6021505376344098% of hsa_piR_008125
SNORA63.11-201, SNORD116-14-201 and U3.75-201 were also predicted to harbor piRNAs. However, these predicted piRNAs were absent in the breast tissue specific expression profiles. The remaining piRNAs harbored by the snoRNAs indeed showed expression in breast tissues [ ].
The snoRNA-piRNA pairs (n=35) indicated in yellow are the pairs exhibiting same direction of fold change in tumors, relative to normal tissues
